# Supplementary material for: Quantitative live imaging reveals PRICKLE1 controls junctional neural tube morphogenesis independent of Planar Cell Polarity
Source: Nat Commun. 2026 Apr 27;17:3654. doi: 10.1038/s41467-026-71242-0 (PMC13121753; doi:10.1038/s41467-026-71242-0)
Supplement: Supplementary file 13 — Source Data [file 41467_2026_71242_MOESM13_ESM.xlsx]

## Sheet: Fig1f_disp to ML
Medial (μm)			Lateral (μm)				AVE. Medial (μm)			AVE. Lateral (μm)
Rep1	Rep2	Rep3	Rep1	Rep2	Rep3		Rep1	Rep2	Rep3	Rep1	Rep2	Rep3
4.85202	22.7817	-1.94525	24.1191	47.5898	36.7796		6.90954	7.77964	9.67333	16.5246	22.894	19.5635
-2.09857	-7.9866	13.3557	-7.72745	-6.75095	15.3463
12.4255	-4.11514	20.6064	4.46132	14.292	30.035
2.36255	1.43237	19.9756	-1.6087	7.7699	23.4351
-4.32132	10.9537	12.8981	12.1351	3.26401	16.4028
4.28616	5.51968	10.7065	20.6019	21.7072	31.1358
13.2062	-0.584198	30.8326	30.8666	14.471	24.8214
23.1369	15.3193	10.8611	29.4773	48.8177	17.264
5.61774	6.87262	4.25912	32.5563	24.783	20.2496
9.62823	9.46991	5.11023	23.7939	46.9869	6.46355
	-4.69855	2.966	6.33411	16.9129	10.9992
	-0.670319	4.92859	18.8629	28.5039	10.4863
	1.13611	4.39676	13.8853	19.1217	29.5788
	1.80832	-4.91266	23.5873	6.13637	5.90235
	11.9243	-0.769196		55.3471	35.2283
	8.43793	9.55966		35.4671	36.891
	-6.99249	-14.0127		28.1546	19.9693
	15.8253	-7.32763		41.1001	18.9662
	1.81485	11.228		3.57729	25.5952
	8.92233	9.01678		11.882	13.0565
	-0.409424	1.31302		57.0934	31.4524
	3.14145	-1.35596		25.6655	11.8035
	4.58084	5.30713		35.8177	16.8361
	11.6558	-3.84644		47.6927	5.3051
	-7.76297	15.6576		26.9452	18.4447
	5.43631	7.62241		47.5543	29.7383
	14.1223	23.0226		31.0535	11.0042
	-1.37601	7.7963		41.6815	13.7955
	-3.93924	-2.40033		25.775	26.0225
	5.28275	1.92212		51.2286	4.78704
	11.2218	9.27301		55.1674	21.7153
	12.7814	10.8722		14.1185	31.354
	-0.915131	16.7272		32.6954	15.4922
	23.4698	9.11426		70.4899	18.9143
	-0.608032	6.15424		21.2746	23.1643
	4.15857	3.06073		11.731	31.9365
	6.20917	31.996		57.7275	23.7791
	-6.24158	18.7491		30.8891	22.8433
	10.2068	5.44144		64.6591	16.0305
	-13.1559	18.4209		9.60762	9.2447
	5.94583	3.25598		10.5631	5.0274
	19.6165	3.45703		30.3737	10.5478
	19.0188	8.16977		28.0405	28.3165
	13.6741	18.1396		10.6541	19.6856
	24.8969	3.17474		36.261	4.95337
	12.3722	13.0391		6.04256	26.8557
	2.72549	11.0311		45.8318	32.8831
	1.11932	9.55423		26.9317	19.4084
	-0.22522	5.11282		15.2057	10.4343
	14.3957	8.24359		-6.93158	18.3163
	2.5773	18.4306		5.3315	20.6538
	1.90604	15.257		7.74191	32.7373
	7.7655	1.16977		9.73596	30.3622
	4.61725	4.0816		13.0638	30.1324
	14.7609	22.9724		3.35796	28.7369
	33.0338	29.7247		25.0088	37.1941
	39.2404	10.201		9.28497	6.69531
	-13.4915	31.8987		20.9236	33.4307
	-6.09964	34.2074		16.6069	17.6148
	18.2718	18.2917		1.43156	6.04645
	-2.4288	6.51196		17.5189	15.5549
	19.1119	8.19302		21.0213	15.8441
	15.2627	14.7475		22.4734	13.3973
	2.12521	4.71527		1.76904	14.1278
	25.1481	1.75888		7.34715	6.87329
	-2.71774	1.71939		19.5398	8.39459
	10.3737	6.11655		3.88813	4.2594
	5.58865	5.14828		-0.975876
	-5.00873	0.0374451		15.9367
	1.57367	14.3038		6.01643
	19.5239	19.1446		9.32059
	16.0349	12.0671		16.4723
	18.3072	27.8389		11.5207
	25.6381	1.44144		25.6015
	14.8176	16.4237		8.93257
	18.2035	15.8289		-3.50781
	9.91754	5.85318		14.471
	20.4627	18.0326		15.3976
	11.5059	11.8811		8.06552
		-2.28516		20.9741
		14.8073		10.6665
		16.7234		-1.89667
		2.50577		9.77654
		5.16586		-12.3457
		6.36093		8.41774
		0.870605		7.89393
				10.8191
				12.5505
				6.21205
				15.034
				9.89703
				2.96889
				10.813
				42.3878
				33.772
				27.38
				58.2111
				19.7359
				51.6591
				37.0973
				20.9485
				56.2565
				12.7415
				47.0034
				18.1405
				11.0662
				54.7882
				50.9821
				39.8514
				50.0084
				43.0469
				3.09943
				49.6185
				30.0814
				46.8363
				54.5896
				10.1329
				36.7321
				18.1435
				35.1848
				26.7398
				53.2129
				33.9968
				16.7565
				27.1588
				52.1296
				10.2498
				41.576
				25.6213
				36.5694
				27.4328
				28.3841
				23.8368
				19.5482
				25.7481
				6.46649
				22.988
				17.926
				18.2678
				17.6583
				-0.860107
				13.4479
				9.71375
				3.73352
				11.1972
				4.06262
				1.57074
				7.88708
				6.66333
				8.87622

## Sheet: Fig1g_polar hist frontal plane
Medial			Lateral
Theta (degree)	Rho (μm)		Theta (degree)	Rho (μm)
234.093	8.27317		139.316	31.806
279.61	12.5669		57.3767	14.3336
244.901	29.2921		225.181	6.32927
246.138	5.84129		72.2603	5.27975
308.38	6.95999		143.105	15.1737
232.476	7.03699		159.048	22.0607
222.403	17.8841		210.061	35.6641
226.563	33.6508		173.215	29.6849
224.088	7.82011		188.118	32.8866
230.622	15.1759		166.559	24.4631
217.118	28.5705		197.293	6.63389
343.459	8.33178		148.102	22.2182
305.202	7.13843		129.307	21.9185
264.775	15.7359		159.905	25.1159
247.417	28.5242		169.711	48.3676
225.55	7.8825		31.5615	7.92298
273.154	10.6321		162.286	15.0035
212.667	18.1974		143.924	9.61352
137.792	9.27765		102.453	15.1361
114.324	22.991		196.575	22.6482
43.2667	6.45178		171.591	14.6283
86.6554	11.5016		154.737	53.9803
132.795	1.67213		168.68	25.2747
265.096	21.1478		179.316	46.9903
235.196	20.8917		131.054	25.7516
245.226	20.1367		175.756	28.5824
324.709	8.56625		171.642	19.327
157.907	17.0801		167.559	6.28396
264.967	20.6895		163.395	57.756
249.27	25.2056		172.911	35.7401
271.466	15.9822		197.52	29.5238
263.002	25.7801		177.819	41.13
160.881	4.84843		108.221	11.4407
204.821	12.842		162.774	12.4401
280.478	42.6866		163.083	59.6758
254.962	20.9536		168.819	26.1621
231.669	22.7704		149.218	41.6909
21.8588	1.48259		162.696	49.9535
292.184	10.4322		147.266	32.0322
208.429	6.00747		172.057	48.015
164.676	11.6357		164.383	32.2438
177.773	12.7907		161.7	43.9017
276.023	8.71994		173.491	25.9422
247.481	61.2815		175.935	51.3578
273.037	11.4741		193.074	56.6354
259.315	22.4319		127.284	23.3069
254.031	22.5721		156.886	35.549
305.275	10.8086		170.869	71.3947
232.116	16.622		183.591	21.3165
290.912	36.8579		123.903	21.0313
219.566	7.71313		144.015	71.3413
183.472	19.6521		161.321	32.6066
167.106	19.511		172.192	65.2641
188.665	13.8329		136.242	13.3021
175.51	24.9736		136.27	14.6182
206.003	13.7654		167.508	31.1104
229.484	4.19607		171.413	28.3585
267.112	22.2107		153.624	11.8918
270.877	14.709		156.996	39.3936
253.215	49.8464		179.241	6.04303
217.157	3.23343		172.74	46.2023
262.117	13.8963		153.731	30.0333
256.514	33.2961		163.013	15.8998
232.297	7.54941		11.4741	7.07296
199.649	15.6726		143.1	6.667
206.055	36.7709		151.537	8.80636
184.237	39.3475		204.3	10.6824
327.556	15.9862		177.791	13.0735
293.17	15.5035		255.985	13.8658
222.918	24.9505		179.48	25.0098
69.7036	6.9996		172.502	9.36507
182.19	19.126		180.187	20.9237
146.303	18.3453		155.962	18.1839
230.6	3.34787		97.3793	11.1463
214.76	30.6104		196.892	18.3089
282.61	12.4503		155.399	23.1203
189.15	10.5077		166.085	23.1529
156.089	6.11371		180.907	1.76932
359.989	5.009		114.304	17.8511
100.239	8.85503		224.107	27.2126
219.498	25.3016		244.033	8.88052
223.595	22.1405		280.309	5.45303
229.73	28.3221		148.187	18.754
203.521	27.9612		107.913	19.5606
237.863	27.8561		145.25	11.3438
204.914	20.0708		185.748	16.5555
243.729	22.4075		180.512	11.5212
215.462	25.1222		178.534	25.6099
220.442	15.117		106.997	30.5577
61.8309	4.12223		69.3465	9.94516
241.442	27.9386		147.558	17.1475
236.728	37.5603		149.348	17.8984
209.501	22.9512		212.667	9.58095
226.697	18.8057		206.46	23.4284
229.816	16.5921		209.765	12.2875
227.104	45.2972		333.395	2.12132
226.879	15.8895		175.421	9.8078
249.475	12.1501		30.1862	14.2817
251.363	15.9936		144.669	10.3182
244.488	6.88646		142.584	9.9392
233.612	8.3067		141.901	13.7482
256.328	18.599		184.238	12.5849
341.226	5.18907		112.922	15.9495
83.2593	6.55329		174.242	15.1102
134.26	13.6977		155.176	10.9044
320.486	18.1639		101.103	15.4176
40.1186	9.58138		177.807	10.8209
169.994	11.4009		184.958	42.5472
156.141	9.85935		184.369	33.8704
97.232	10.43		207.447	30.8529
300.403	2.67945		186.441	58.5808
211.049	6.19454		175.798	19.7882
319.044	5.09395		190.545	52.5475
223.365	21.538		173.175	37.3627
226.991	11.1755		191.24	21.3576
222.116	31.036		166.642	57.8202
253.602	27.615		183.373	12.7641
49.0216	3.65981		179.167	47.009
158.348	2.06791		148.841	21.198
197.838	9.74129		141.415	14.1566
193.589	11.1853		168.897	55.8331
213.958	20.167		195.786	52.9811
157.351	9.87561		178.678	39.8626
238.803	11.8812		189.142	50.6515
211.121	3.57559		190.056	43.7187
212.949	38.1291		234.876	5.38812
214.715	22.8094		156.172	54.2414
205.941	6.05107		180.16	30.0821
169.293	18.7469		168.209	47.8456
237.417	6.04611		196.207	56.8493
252.426	11.4508		193.534	10.4224
158.517	8.77889		165.277	37.9789
204.675	19.9628		179.349	18.1441
247.233	8.20444		196.739	36.7419
242.125	27.888		181.018	26.7432
216.942	13.8018		192.317	54.4667
257.987	45.9023		180.77	34.0001
248.362	13.8661		146.255	20.1512
211.732	9.69295		150.175	31.3042
206.195	20.5405		158.315	56.1001
242.814	33.3938		140.826	13.2219
121.212	2.2578		157.801	44.9044
123.518	7.39225		192.268	26.2208
195.731	23.867		158.806	39.2229
170.452	30.1426		207.591	30.9531
147.347	12.1158		171.409	28.7061
172.628	32.1648		167.776	24.39
175.588	34.3086		134.13	28.0761
143.696	22.6981		187.627	25.9778
197.421	6.82507		138.383	8.65027
214.733	9.96933		182.461	23.0092
216.984	18.4612		150.133	20.6714
140.067	6.14899		168.927	18.6145
263.768	16.2028		192.736	18.1034
207.687	1.94128		275.906	8.35836
252.792	20.6761		143.185	16.798
168.804	5.24788		147.653	11.4982
90.756	2.80424		133.375	5.43699
123.153	26.1558		179.524	11.1974
166.619	19.6782		205.901	4.5167
141.99	15.3152		109.975	4.59865
157.666	30.0968		151.283	8.9931
267.333	30.9663		153.041	7.47535
238.239	31.2015		195.405	9.20783
218.385	20.1937		169.068	37.4594
196.511	6.10474		157.275	16.638
209.045	20.626		172.617	30.2863
165.96	12.2468		136.266	32.4338
355.496	2.29208		165.353	16.9541
207.192	16.6467		157.479	33.7056
237.802	31.3858		164.119	25.8063
245.579	6.0613		153.027	19.3717
249.316	14.6257		182.861	20.2749
164.392	6.60455		138.44	8.63731
257.497	4.02341		171.458	11.1226
			172.095	10.5869
			173.225	29.7866
			121.736	11.2218
			161.195	37.2148
			163.645	38.4467
			163.646	20.8114
			141.996	24.0696
			160.341	27.1795
			147.822	15.4259
			182	31.4714
			142.064	14.9664
			185.107	16.9029
			139.658	6.96069
			203.729	20.148
			164.332	30.8859
			136.403	15.1948
			186.829	13.8941
			175.255	26.112
			123.951	8.57148
			133.662	31.4533
			140.125	40.8542
			181.711	15.4989
			157.696	20.4442
			181.627	23.1736
			173.069	32.172
			181.761	23.7902
			178.012	22.8572
			184.685	16.0838
			223.963	12.8436
			157.816	5.42929
			207.952	11.9408
			172.4	28.5669
			143.626	24.4497
			103.998	20.4802
			139.104	35.527
			148.181	38.6985
			122.814	35.8137
			117.315	22.7396
			125.009	31.9279
			143.962	25.5421
			153.898	36.4549
			152.309	34.2891
			152.533	33.9603
			158.724	30.8388
			153.911	41.4134
			126.253	11.3217
			143.624	41.5219
			115.812	40.4553
			116.495	13.5524
			163.147	16.253
			160.202	16.8404
			191.608	13.6767
			172.763	14.2414
			196.891	7.18289
			175.078	8.42609
			209.314	4.8856

## Sheet: Fig1h_ave. disp to ML
Displacement to ML (μm)											AVE. Displacement to ML (μm)
0-30 μm away from ML	30-60 μm away from ML	60-90 μm away from ML	90-120 μm away from ML	120-150 μm away from ML	150-180 μm away from ML	180-210 μm away from ML	210-240 μm away from ML	240-270 μm away from ML	270-300 μm away from ML		0-30 μm away from ML	30-60 μm away from ML	60-90 μm away from ML	90-120 μm away from ML	120-150 μm away from ML	150-180 μm away from ML	180-210 μm away from ML	210-240 μm away from ML	240-270 μm away from ML	270-300 μm away from ML
-1.75888	10.9537	15.2627	8.09662	7.51	41.7096	9.1	50.6998	18.1435	31.4524		1.609	11.4022	14.8489	15.6219	17.9525	16.4536	16.8859	17.7946	24.9322	19.8462
-6.99249	5.51968	9.27301	19.4503	2.48785	18.1833	3.43	3.66711	18.2678	10.8191
-0.670319	2.966	29.7247	5.35437	32.7568	35.9553	9.77997	12.8321	50.0084	5.3051
1.11932	9.46991	31.996	7.51508	22.3127	11.0906	6.32484	12.7641	8.41774	11.5207
-4.69855	11.2218	31.8987	2.6684	35.3297	40.425	37.55	8.76349	56.2565	18.9143
-13.1559	5.62	19.0188	8.66321	19.7697	4.16	6.91908	23.104	25.6015	32.6954
-6.09964	20.4627	4.29	14.81	39.1781	28.3649	44.79	0.52	47.0034	16.9129
4.15857	5.30713	11.9243	9.06155	5.70752	38.7284	4.8	16.73	70.4899	14.1185
-2.40033	15.8253	10.8611	32.4304	21.69	11.7676	25.0242	15.97	8.39459	5.90235
-4.91266	8.19302	9.91754	11.643	30.0038	2.4306	23.22	7.08	28.5039	3.88813
-7.76297	14.7609	15.8289	29.7822	-0.334656	3.44	35.7686	-36.9773	23.79	9.89703
-1.94525	4.92859	11.5059	39.8243	5.8497	11.2072	9.57263	29.6037	11.882	7.7699
-0.915131	1.92212	5.94583	20.1199	4.42177	0.24939	12.5591	23.2017	19.7359	29.7383
0.584198	9.11426	11.6558	3.84274	18.9478	20.84	1.62	23.207	9.60762	9.2447
-14.0127	-7.9866	4.61725	39.5526	11.1286	16.8254	57.0222	17.8537	15.8441	16.4028
3.17474	-0.22522	9.01678	12.42	9.50064	18.0718	15.3715	6.69421	20.6	-6.75095
10.2068	8.43793	19.9756	10.4721	17.25	11.6554	13.0438	10.1303	22.988	15.2057
-13.4915	8.92233	3.25598	34.4549	15.8578	20.23	13.2	31.4449	11.0662	-12.3457
-0.409424	15.257	12.3722	44.4175	26.6084	32.12	27.96	33.52	6.01643	35.4671
-4.11514	6.11655	14.1223	28.6324	17.986	25.1776	5.95935	19.0919	35.2283	14.471
1.90604	13.6741	12.8981	5.19943	3.73828	13.9	13.317	11.3962	15.9367	29.5788
-11.0311	-39.2404	0.65	35.3133	8.68307	7.40588	-1.27	19	58.2111	7.89393
1.43237	12.43	28.8063	13.22	1.13744	25.84	11.82	15.3409	8.93257	30.035
1.71939	8.16977	20.2991	12.6774	2.90955	7.72217	8.84723	12.4931	10.5631	24.8214
-2.4288	10.3737	3.47928	12.9945	-0.904449	-2.46533	14.33	10.3912	13.89	16.8361
-7.32763	6.51196	3.66382	7.66467	4.48303	9.15627	6.68	27.8	25.7481	6.46355
1.31302	16.7234	19.8677	7.92401	16.0023	7.71	15.1	57.2188	6.46649	31.1358
-3.84644	19.1446	10.8755	5.1886	31.3453	47.1889	11.5698		37.0973	17.264
-0.608032	23.14	9.96149	10.5688	-18.5095	15.25	12.2711	11.4434	12.14	31.354
5.85318	5.11023	9.79129	29.9687	9.90002	27.54	3.15146	42.6638	6.04256	21.0213
-2.1	10.7065	14.6134	27.0623	34.2049	4.12985	7.54	41.0146	17.926	10.6541
19.6165	15.6576	12.6816	25.1822	32.245	11	10.8926	19.462	23.59	18.9662
9.63	20.6064	4.73349	8.65753	22.0142	38.35	12.18	-5.39	54.5896	22.8433
1.44144	18.4306	9.315	13.8107	17.1635	11.7804	-5.48621	13.9094	45.8318	28.1546
2.36	18.2718	8.32297	13.6682	59.9879	25.7058	7.32648	17.9007	32.7373	11.8035
1.16977	7.62241	8.9054	2.50897	17.7876	19.88	26.1578	-3.57803	5.3315	41.6815
5.28275	25.6381	11.909	3.63068	23.6557	32.6212	12.27	21.6676	28.0405	41.1001
8.24359	15.3193	10.6544	12.8636	19.1195	25.0215	30.7462	19.95	43.0469	30.3737
2.5773	9.55966	15.8796	7.94046	4.32	5.03	-0.361618	11.2097	32.8831	36.261
2.50577	4.0816	18.5107	21.6198	5.59	21.29	27.292	45.028	20.9741	23.1643
3.14145	11.8811	21.6388	8.5643	2.08273	13.63	35.0189	4.27	9.73596	16.0305
-2.71774	33.0338	7.36099	19.7595	4.6532	22.576	20.6	7.92566	7.34715	21.7153
6.20917	25.1481	19.997	13.7705	15.7745	4.65849	24.0341	18.9694	19.1217	15.3976
4.85	23.0226	37.5389	4.32428	18.7693	28.63	5.8624	14.2506	25.5952	47.5898
1.13611	18.3072	13.4376	8.62823	37.83	6.99	22.3239	19.2772	22.4734	24.783
5.16586	18.4209	12.0499	20.7476	27.1435	1.13245	17.8105	27.3281	19.6856	15.4922
10.201	7.7963	21.0697	2.78979	13.16	5.75696	13.2321	29.4512	25.775	4.78704
-6.24158	3.45703	-4.50071	40.5943	20.5808	8.28239	-1.05	-9.61615	16.4723	3.26401
1.81485	10.8722	29.984	23.7623	34.1741	28.4777	20.8018	-8.41	25.0088	55.3471
4.58084	34.2074	6.75793	29.0441	5.40778	13.29	-2.40271	39.045	42.3878	31.9365
0.0374451	16.4237	15.8973	3.21045	5.90085	36.0186	6.81042	29.42	10.4343	23.7791
4.25912	14.7475	12.5072	12.3954	19.4201	7.35559	8.04708	1.3075	35.8177
1.80832	18.2035	39.8798	9.40494	9.46243	-3.1	-0.875671	14.4261	6.69531
19.5239	14.8073	1.452	7.16177	6.48	3.3262	25.4	3.31097	6.13637
-1.35596	5.58865	15.9689	0.859955	11.23	8.56668	12.38	1.90338	28.7369
3.06073	14.3038	7.56	6.99	4.65494	8.47668	26.2942	25.2376	10.5478
7.7655	6.15424	2.13	4.29166	0.546265	49.2125	22.2325	33.9193	53.2129
13.3557	14.3957	25.2702	7.55783	31.8255	4.0369	11.2954	29.41	57.0934
-23.4698	27.8389	37.28	14.974	5.56691	21.86	32.68	41.8909	30.3622
-3.93924	5.43631	46.8734	18.971	14.25	14.1252	12.8099	14.9933	39.8514
16.0349	22.7817	39.301	-0.0627747	1.61548	5.66568	35.0357	14.5114	17.5189
4.39676	2.12521	4.15927	7.55499	37.9521	2.30283	19.3896	33.53	27.1588
13.21	6.36093	20.866	14.3134	37.19	7.84277	15.487	28.62	26.8557
-5.00873	18.1396	26.7701	12.86	25.8895	14.3243	11.57	32.3231	12.5505
18.2917	30.8326	1.47702	23.3766	40.06	2.3671	26.072	4.5	30.1324
13.0391	2.72549	4.63718	0.881592	31.8355	11.72	2.67615	34.1372	4.95337
9.55423	-0.769196	6.78329	4.58823	43.6658	3.42	19.966	20.985	26.0225
6.87262	18.7491	18.2255	4.16422	11.96	9.40166	15.42	4.55217	50.9821
14.8176	12.0671	24.0397	48.6857	28.3705	17.37	11.81	15.5685	-6.93158
-1.37601	5.14828	2.26755	37.0779	71.2408	25.85	28.0684	18.6329	17.6148
	0.870605	7.66913	37.2432	31.43	-0.66	40.5739	30.05	26.9452
	5.44144	9.16324	17.5242	2.60663	5.71252	20.08	10.6164	33.772
	24.8969	17.1736	12.3421	18.4654	13.5186	9.18448	4.09134	16.7565
	19.1119	27.8512	15.0651	8.08694	12.16	11.66	32.6541	19.5482
	11.228		11.1003	27.8702	26.8237	12.1628	40.9665	36.7321
	12.7814		32.568	31.15	23.23	35.7664	21.7374	1.76904
	5.11282		5.62	30.8	12.0456	10.1736	11.7343	47.5543
	16.7272		14.9283	13.2309	29.0331	5.5885	8.55495	5.0274
	18.0326			5.54535	-1.53	5.57336	3.35	6.21205
	4.71527			9.48389	12.7075	11.7838	7.36066	51.2286
	-2.28516				18.5124	27.18	30.87	25.6655
	1.57367				1.24149	7.66998	35.1848	3.57729
	-4.32				20.5847	11.09	18.3163	64.6591
	22.9724				27.56	-0.29248	-1.61	13.4479
					9.05261	9.19	3.09943	26.7398
					32.13	58.4361	4.06262	14.471
					7.18747	25.66	21.7072	13.0638
					9.94716	10.9536	17.6583	1.43156
					14.4263	28.309	10.813	54.7882
					4.86	28.78	21.2746	52.1296
					8.56754	21.97	27.4328	19.9693
					19.4561	20.4898	36.5694	36.891
					5.73372	17.7066	11.731	11.0042
					18.8682	42.5567	13.3973	8.06552
					22.4291	13.7889	13.0565	55.1674
					5.89386	-2.75726	-7.73	16.6069
					29.5589	32.54	10.4863	28.3165
					18.1551	13.8651	13.7955	9.28497
					31.4092	26.5599	51.6591	23.4351
					36.0715	15.38	1.57074	10.6665
					3.76898	-4.74426	9.77654	30.8891
					10.3209	15.7596	18.4447	36.7796
					41.9569	23.0788	15.5549	47.6927
					18.3013	36.8859	25.6213	57.7275
					17.2986	13.4109	28.3841	15.3463
					37.152	13.7466	6.66333	26.9317
					26.7934	-0.905334	6.87329	14.292
						34.28	24.12	20.9236
						22.2379	4.46
						5.5506	46.8363
						12.7086	9.32059
						44.6744	-1.89667
						5.66963	3.73352
						46.73	18.1405
						17.4783	10.1329
						8.03	-3.50781
						13.8706	20.6538
						13.2068	6.33
						12.7471	32.56
						11.3818	10.9992
						39.5797	-0.975876
							10.2498
							4.2594
							46.9869
							12.7415
							33.4307
							49.6185
							9.71375
							20.2496
							11.1972
							18.86
							23.8368
							19.5398
							8.87622
							29.48
							19.4084
							15.034
							41.576
							-0.860107
							7.74191
							33.9968
							7.88708
							48.8177
							37.1941
							2.96889
							14.1278
							6.04645
							27.38
							30.0814
							3.35796
							31.0535
							20.9485

## Sheet: Fig1i_JNT&PNT PK1
5ss (a.u.)						9ss (a.u.)							Ave. 5ss (a.u.)						Ave. 9ss (a.u.)
Primary NT			Junctional NT			Primary NT			Junctional NT				Primary NT			Junctional NT			Primary NT			Junctional NT
Rep1	Rep2	Rep3	Rep1	Rep2	Rep3	Rep1	Rep2	Rep3	Rep1	Rep2	Rep3		Rep1	Rep2	Rep3	Rep1	Rep2	Rep3	Rep1	Rep2	Rep3	Rep1	Rep2	Rep3
0.957187	1.20778	1.27677	1.13248	1.8827	1.82372	0.858514	0.929137	0.968362	1.22792	1.29488	2.03945		0.92365	1.10257	0.973429	1.26246	1.82941	2.00741	0.881068	0.949879	1.25136	1.40986	1.6225	1.83782
0.832344	1.48201	0.975654	1.37343	2.17168	1.33911	0.689366	0.942777	1.12613	1.31512	1.58859	2.06731
1.16386	1.21436	0.947136	1.03573	1.78983	1.62007	1.03873	1.14648	0.937963	1.71257	1.39954	2.03118
0.926602	0.983907	1.19856	0.947254	1.53439	1.34814	1.21608	1.12592	1.00385	1.69963	1.5041	2.03534
0.941695	1.70235	1.39995	1.10715	1.40441	3.46957	0.987329	0.943671	1.10389	1.7787	1.43028	1.52985
0.972458	0.95794	1.08265	1.6459	1.19355	1.60446	0.731267	0.967846	1.09707	1.54421	1.45643	1.68139
1.03277	1.5132	1.14403	1.35496	1.829	2.4567	0.920496	0.953477	0.986695	1.12334	1.38457	1.99846
0.998532	1.25989	0.806462	1.11031	1.6384	2.1318	0.874252	0.942451	1.38808	1.43682	1.54069	2.16201
1.04149	1.09895	0.990229	1.2271	1.72388	1.77927	0.827296	0.966943	1.11191	1.84246	1.52563	2.17488
0.783546	1.20411	1.16605	1.30671	1.70342	2.15537	0.950304	0.811235	0.98339	2.06167	1.53729	2.11545
1.10983	1.42281	0.995047	1.03085	1.52525	2.40954	0.776852	0.929786	1.10341	1.286	1.60815	1.98926
0.718451	1.11943	0.739855	1.29554	1.48297	2.06392	0.98266	1.01874	1.17322	1.68232	1.99904	2.01575
1.08902	1.20489	1.05405	1.55491	1.95351	1.18428	0.783417	0.957016	1.14001	1.474	1.71539	2.14408
0.830586	1.26835	0.879677	1.27786	1.8902	1.56467	0.848915	1.03321	1.04594	1.72498	1.48319	2.19848
0.72206	1.17027	0.729193	1.06916	1.63378	2.40809	0.886485	1.03219	0.994163	1.76673	1.63026	2.16436
0.795559	0.853041	0.807121	1.11943	1.70364	1.88141	0.990426	0.880541	1.26739	1.58533	1.79594	2.11612
0.898479	1.16058	1.31532	1.12086	1.51663	1.60676	0.96005	0.871389	1.09517	1.51897	1.66734	1.92681
1.05596	1.00511	0.918723	1.14138	1.78775	2.06597	0.899809	0.881759	1.18107	1.46702	1.73041	2.26322
1.19366	1.38179	0.677739	1.25572	1.5001	1.45181	0.887311	0.932553	1.2372	1.62605	1.80236	2.10086
0.848132	0.912951	1.05193	1.24497	1.88364	1.48306	0.872579	0.904835	1.18248	1.3726	1.44047	1.89081
0.9444	0.797516	0.865988	1.36356	2.13482	1.72382	0.917908	0.918131	1.27667	1.52265	1.86648	2.00496
1.05032	1.15997	0.666375	1.14506	1.65174	2.42118	0.811652	0.972561	1.29758	1.3001	1.69515	2.32517
1.03959	1.24406	0.991696	1.23865	1.98125	2.26531	0.981212	1.05361	1.14365	1.67048	1.85593	1.94318
0.781006	1.02548	1.20095	1.45636	1.88943	2.52243	0.85666	1.01425	1.25024	1.31108	2.00959	1.80075
0.807715	1.30178	0.856303	0.997171	1.96964	1.17463	0.880311	0.904507	1.3278	1.61435	1.56232	1.98336
0.684133	1.46073	0.675538	1.02443	2.04776	1.75866	0.845695	0.878912	1.16606	1.55474	1.90012	2.11353
0.889094	1.42693	0.815278	1.30999	2.12491	2.42214	0.973748		1.4388	1.33484	1.93114	1.45514
0.881677	1.5113	1.20609	1.16737	1.52263	2.79801	0.896679	0.798088	1.26657	1.46692	1.82713	2.57336
0.927823	1.8513	0.669023	0.978271	1.80594	1.93147	0.669131	0.818225	1.25987	1.36279	1.56732	1.80068
1.00725	1.34213	0.962097	1.29219	1.80391	2.03351	0.833059	0.754381	1.26828	1.8211	1.94485	2.12484
0.592496	1.48126	0.774557	1.44645	2.18534	3.14497	0.835464	0.918637	1.36944	1.89023	1.57057	1.37916
0.934337	0.949654	1.15716	1.09398	2.11134	3.31983	0.967067	0.833289	1.21488	1.44282	1.64187	1.75621
0.76498	1.04925	1.21384	1.11262	1.72619	2.02272	0.874198	1.11324	1.43562	1.44224	1.54646	2.11702
0.906354	0.867464	0.740509	1.03884	2.1694	2.00577	0.908026	1.04031	1.18353	1.54544	2.0188	2.18204
0.874115	0.780715	0.822494	1.34083	2.32377	1.60062	0.67159	0.854865	1.37146	1.77775	1.66725	1.93389
0.825	1.34603	1.05925	1.36706	1.79928	1.89419	0.979207	0.88327	1.36221	1.28276	1.42571	1.27086
0.891964	1.56572	1.04493	1.19349	2.63293	1.43904	0.754539	0.901765	1.30098	1.28895	1.66383	2.19913
1.0562	1.15645	1.09979	1.26887	1.88085	2.62683	0.821077	0.828699	1.20304	1.48682	1.90449	1.88013
0.88499	1.32844	0.850279	1.04108	1.87876	1.22934	0.813741	0.932701	1.28982	1.76148	1.9866	2.44875
0.838692	1.16302	0.703051	1.3423	1.76758	1.6425	0.828931	0.963705	1.39839	1.5842	1.84589	1.23239
0.911585	1.32587	1.23336	1.35998	1.77412	1.7031	0.865087	0.844682	1.18914	1.76682	1.41362	1.49948
0.796834	0.976795	0.898541	1.25791	1.83376	2.42545	0.77631	0.811575	1.20376	1.74921	1.64045	2.54319
0.740441	0.807298	1.32735	1.80193	2.16023	3.58655	0.936883	0.909489	1.23073	1.43015	1.92549	2.05179
0.9556	1.34949	1.10222	1.08824	1.83419	2.37648	0.892156	0.832031	1.32407	1.30155	1.9617	1.69275
0.809033	0.984366	0.828065	1.31542	2.02806	1.44044	1.04104	1.09585	1.10897	1.69442	1.57877	2.66214
0.75165	1.20996	0.812452	1.40536	2.03745	1.97179	0.731381	1.12849	1.27016	1.30131	1.79249	1.34428
0.919533	0.931545	1.02621	1.52897	2.35484	1.91356	0.776015	1.03303	1.33289	1.81209	1.84987	2.25446
0.980624	0.952278	0.91005	1.1793	2.04967	1.54027	0.874477	0.948426	1.23218	1.18751	1.51032	2.45148
1.01633	1.39826	0.711664	1.29683	2.22196	1.92367	0.892867	0.970509	1.2514	1.39256	1.77054	1.18974
0.672961	1.04635	1.13262	1.11867	1.84713	1.70529	0.854385	1.00618	1.29175	1.74657	1.81664	2.37654
0.931266	1.35154	1.131	0.994333	2.33012	1.81937	0.922941	1.15035	1.52547	1.70814	1.89236	2.33346
0.908432	0.974535		1.19154	1.54127	1.78915	0.799354	0.833593	1.5035	1.27574	1.21253	1.43046
0.924847	1.28759		1.64183	1.74407	2.37314	0.625669	0.936938	1.40828	1.31027	1.70425	1.54894
0.987013	1.24432		1.23582	1.82227		0.874086	0.991732	1.23552	1.74303	1.68807	1.62858
0.814659	1.22592		1.11327	1.42733		0.816197	1.08632	1.2694	1.71379	1.58417	1.78651
1.07674	1.24191		1.37345	1.61031		0.796531	1.12047	1.5265	1.56079	1.51498	1.30978
0.775036	0.919079		1.15916	1.78926		0.760552	0.8562	1.55166	1.38271	1.70928	1.94222
0.788358	0.972836		1.7987	1.95731		0.784012	0.786575	1.32941	1.305	1.83211	1.3816
0.91298	0.891286		1.03246	1.82178		0.865762	1.00695	1.3747	1.87597	1.50452	1.77346
0.972635	0.919313		1.07881	1.29335		0.790862	1.04749	1.47258	1.5561	1.57819	1.54964
0.9185	1.29748		1.1492	2.06169		0.893499	1.04073	1.37386	1.60644	1.66055	1.38454
1.06049	0.942925		1.14671	1.86253		0.900018		1.62607	1.77691	1.32287	1.32256
0.831969	0.966534		1.39621	1.60222		0.748725			1.76336	1.27581	2.02157
1.0231	1.28062		1.05957	1.54437		0.889751			1.65288	1.63622	1.77368
0.716568	1.10248		1.50621	1.83716		0.717099			1.44584	1.31498	1.50372
0.776046	1.10673		1.34333	1.38366		0.668485			1.45508	1.18968	1.70083
0.757771	0.894974		1.49035	1.89303		0.866755			1.69064	1.62325	1.18416
0.893247	0.727714		0.807253	1.93366		0.892427			1.42199	1.45546	1.50749
1.15817	1.33033		1.45118	1.6101		0.852343			1.41698	1.17341	1.68338
1.02953	0.860446		1.37808	1.67789		0.83221			1.41903	1.15831	1.29255
0.750938	1.17556		1.59685	1.84739		0.713328			2.00669	1.44658	1.76074
1.00427	1.20074		1.41499			0.948944			1.2934	1.4897	1.92555
1.15743	1.02865		1.66668			0.669123			1.54052	1.34393	1.8887
1.0676	0.963454		1.59387			0.977302			1.66892	1.68036	1.31423
1.16682	0.907703		1.37737			0.9915			1.47844	1.54815	1.73749
0.844428	0.8022		1.5467			0.805815			1.42199	1.60313	1.7252
1.22114	1.16028		1.6449			0.853216			1.66047	1.7655	1.78182
1.02375	1.05007		1.41442			0.854914			1.63378	1.64395	1.75659
0.786046	1.06432		1.23304			0.925914			1.33205	1.62915	1.73014
0.884024	0.941541		1.38558			0.820909			1.23027	1.39223	1.80659
1.06494	1.02661		1.26082			0.891316			1.52934		1.86667
0.950757	1.13089		0.884593			0.978692			1.5012		1.67286
0.880473	1.09862		1.40212			1.14445			1.31491		1.90961
0.825961	1.1298		1.57557			0.753036			1.47405		1.74084
0.855042	0.799805		1.71417			0.716046			1.25114		1.81514
0.972427	0.882069		1.48049			1.03873			1.48724		2.14236
0.875475	1.00198		1.46064			0.93088			1.30633		1.87263
0.773953	0.926309		1.39382			0.739491			1.55735		1.75741
0.839307	0.980976		1.54907			1.28987			1.4242		1.84304
0.915688	1.00422		1.43634			0.856855			1.76229		1.90231
0.985601	1.37341		1.16511			0.968679			1.56672		1.68515
0.662841	0.885911		1.38259			0.988283			1.45162		2.21458
0.703836	0.94701		0.977392			0.836619			1.53784		1.60955
1.23474	0.944769		1.29109			0.973102			1.48054		1.66859
0.886773	0.856439		1.54525			0.839646			1.32922		1.79442
1.01163	0.995124		1.24231			1.14488			1.17865		1.87389
0.871067	1.03133		1.25111			0.942112			1.27763		2.00775
0.916565	0.867224		1.54998			0.866755			1.69156		1.74959
0.866612	0.905488		1.01515			1.19297			1.48855		1.80049
1.30745	0.777726		1.35185			0.701501			1.4352		1.58523
1.01034	0.85074		1.52206			1.0581			1.54703		1.87907
0.845191	0.852821		1.01487			1.21056			1.7198		2.11943
1.19018	0.873734		1.25074			0.856011			1.38419		1.91904
0.829207	1.0517		1.21138			0.978254			1.15871		1.62987
0.960263	0.992654		1.28911			0.892196			1.26436		1.86281
0.77656	0.965597		1.25804			1.00329			1.03957		1.80342
0.893293	1.07405		1.2071						1.41698		1.50753
0.904081			1.18657						1.34162		1.67104
0.92906			1.32797						1.16833		1.55148
0.848469			1.38414						1.02722		1.73655
0.980892			1.61777						1.20089		1.56086
1.15822			1.23938						1.22629		2.21692
0.922491			1.42462						1.34478		1.50626
0.844176			0.992583						1.2129		1.76022
0.817745			0.984099						1.12862		1.45551
0.975348			1.25151						0.874712		1.40503
0.932521			1.38856						1.43025		2.02212
1.17801			1.14097						1.29208		2.02418
0.874041			0.872483						0.898329		1.98538
0.851196			1.48835						1.22009		1.50011
0.943922			1.34297						1.1906		2.25824
1.12522			1.21694						0.95809		1.71883
1.10741			0.953294						0.735802		1.83186
1.04437			1.22109						1.15914		1.72999
0.867396			1.48842						1.51921
0.956377			1.08856						0.931682
			1.13971						0.903509
			1.10278						1.0735
			1.30693						1.50926
			1.08773						1.14211
			1.2577						1.05651
			1.33557						1.06917
			1.90081						1.08697
			1.56139						1.18335
			1.35696						1.05252
			1.03544						0.748881
			0.874991						1.49646
			1.27731						0.948238
			1.06795						1.29947
			1.11871						0.986094
			1.29219						1.76113
			1.28062						1.1748
			1.09427						1.08503
			1.24346						1.13713
			1.43773						1.07811
			1.11301						1.24306
			0.894789						1.35164
			0.895076						1.24203
			1.24134						1.08203
			1.25613						1.38996
			0.884309						1.54455
			1.0626						2.18771
			1.30721						1.27133
			1.0188						1.41254
			1.14997						1.03248
			1.34493						1.56022
			1.05231						1.38655
			1.08031						1.20436
			1.29411						1.49135
			1.58367						1.06159
			0.974944						1.85857
			1.15517						1.6487
									1.38155
									1.18825
									1.32622
									1.1512
									1.02633
									1.17844
									1.29258
									1.62451
									1.14415
									1.63962
									1.18024
									1.41634
									1.40957
									1.51549
									1.58283
									1.37804
									1.2935

## Sheet: Fig1l_PNP area PK1 KD
Stage	CTRL PNP (mm^2)			PK1 KD (mm^2)				Stage	AVE. CTRL PNP (mm^2)	AVE. PK1 KD (mm^2)
	Rep1	Rep2	Rep3	Rep1	Rep2	Rep3
7ss	0.312491	0.262291	0.24859	0.340868	0.391185	0.302819		7ss	0.274457	0.344957
8ss	0.216545	0.143753	0.173658	0.247131	0.226894	0.165822		8ss	0.177985	0.213282
9ss	0.0936556	0.0767962	0.104438	0.130485	0.13374	0.162346		9ss	0.0916299	0.14219
10ss	0.0648373	0.0417358	0.0646214	0.0932931	0.117978	0.117562		10ss	0.0570648	0.109611
11ss	0.0353244	0.0264908	0.0326347	0.085056	0.0944668	0.113931		11ss	0.0314833	0.0978178
12ss	0.0295543	0.0235155	0.0174754	0.0791731	0.0857046	0.109852		12ss	0.0235151	0.0915765

## Sheet: Fig2c_ ave. disp to ML
CTRL																						PK1 KD
Displacement to ML (μm)											AVE. Displacement to ML (μm)											Displacement to ML (μm)											AVE. Displacement to ML (μm)
10% distance to the ML	20% distance to the ML	30% distance to the ML	40% distance to the ML	50% distance to the ML	60% distance to the ML	70% distance to the ML	80% distance to the ML	90% distance to the ML	100% distance to the ML		10% distance to the ML	20% distance to the ML	30% distance to the ML	40% distance to the ML	50% distance to the ML	60% distance to the ML	70% distance to the ML	80% distance to the ML	90% distance to the ML	100% distance to the ML		10% distance to the ML	20% distance to the ML	30% distance to the ML	40% distance to the ML	50% distance to the ML	60% distance to the ML	70% distance to the ML	80% distance to the ML	90% distance to the ML	100% distance to the ML		10% distance to the ML	20% distance to the ML	30% distance to the ML	40% distance to the ML	50% distance to the ML	60% distance to the ML	70% distance to the ML	80% distance to the ML	90% distance to the ML	100% distance to the ML
5.53523	5.14496	15.7154	11.0879	3.16016	-3.57811	-1.15231	44.6096	5.52039	3.64482		3.5266	4.69279	7.59681	9.25082	10.9502	10.709	13.0799	16.7647	17.7297	19.5464		1.20117	9.69727	6.16448	11.21	11.1553	12.8164	2.78711	-10.8252	-1.94629	-10.792		1.07602	2.76372	4.6138	5.57853	9.27105	6.43163	4.69685	3.85284	1.57889	6.54849
-5.44032	17.5535	51.4141	6.01975	9.66037	45.5752	19.8408	-2.99931	5.10826	66.7402													6.29747	8.09961	-3.65	-0.189331	10.7	11.7402	31.2363	-1.29395	14.582	4.22266
19.5493	14.7604	5.78809	1.63071	10.4111	10.5878	-8.72406	42.1958	13.1924	12.3643													2.94141	6.47754	14.08	13.8545	7.47	2.49219	29.2	-18.7373	6.12305	-1.50684
24.3291	-0.13266	11.8008	-12.523	14.0297	-4.86671	11.333	22.1988	48.1425	13.2031													3.69801	-12.7598	8.76	1.59	24.13	0.101563	2.88368	24.6167	-16.1904	20.76
32.5179	-10.5431	10.7889	3.29838	6.65703	26.428	12.9672	47.0969	8.64673	4.09984													-4.02191	16.2314	-4.36523	3.3291	-4.05264	19.54	-10.3799	17.708	-4.52	8.16608
-13.8492	6.55069	2.42508	1.50153	37.4455	8.76576	-1.97194	3.0466	26.6573	1.32039													1.81348	-2.88821	7.3378	26.158	3.62109	3.48633	-12.1484	3.33398	8.30078	-2.04688
0.361511	-15.3305	-6.64149	50.8457	5.16571	6.65508	8.81931	2.91113	1.40332	28.4219													-1.04474	1.89746	5.92578	0.83	14.5537	9.36	15.79	4.53809	0.189453	-11.0244
5.88379	-3.39165	-4.11646	6.37088	5.43445	5.35048	11.3698	7.1084	9.03471	16.2699													-10.1	-6.51563	10.25	-1.24316	20.6592	21.43	3.2	-13.1836	8.73438	7.31
-8.03648	8.244	7.97429	5.9455	22.2409	15.0838	-0.617188	11.3084	12.3018	10.9746													12.5986	11.304	6.51647	4.1875	-1.61	60.3893	3.29004	-3.99414	28.3799	-7.79297
11.5884	1.72528	9.19086	1.5181	11.8311	16.8442	8.99792	4.36302	24.3428	27.3691													0.078125	19.72	8.74	-10.28	26.4827	3.07031	-4.12524	14.7471	10.3896	-7.66113
0.449814	28.323	19.9883	10.1465	53.5801	6.6582	10.0757	19.4459	38.0597	14.5087													4.23633	6.00529	18.208	-2.13867	-6.04492	8.67578	9.5127	23.0115	-0.90918	6.91895
-8.53154	0.557617	1.8418	-0.696899	49.8426	24.7859	22.8916	14.8347	11.944	11.0646													0.393555	-3.54102	18.1501	0.11	8.03	48.6306	10.7197	13.5098	-4.00391	4.44238
-4.44774	-4.51563	1.37636	6.84975	11.2047	16.9352	6.12271	42.0426	5.45163	-0.277283													-9.48378	-9.79395	-13.5117	12.04	14.7488	22.37	12.9004	-2.59961	-11.3916	-0.45
-8.5687	-3.79184	10.7876	25.5623	-2.14079	2.45417	54.8766	24.2844	5.45103	8.88017													5.66211	4.61914	-1.25	9.38	6.8313	0.711914	-24.4492	-3.86328	18.377	24.45
6.45477	2.58022	-0.159424	28.0021	25.5243	-25.4255	39.9668	5.41341	39.6784	6.39258													-6.53992	3.46875	1.85	16.2373	36.2	8.94	-7.6709	41.377	-4.14453	1.28223
-7.13857	12.918	-1.41562	6.10706	27.1324	5.94506	31.0668	5.96974	-0.499496	12.416													-15.1995	-12.2433	7.91	3.3	6.67	34.1	13.53	15.2852	5.65723	26.4
-6.2561	0.771484	-20.2568	3.91895	12.7824	26	49.2082	15.4907	-15.1461	45.3481													-22.5078	9.12793	-4.2	9.27	-0.539063	6.06	7.2832	22.82	3.57715	0.761719
8.5957	5.36035	-3.58655	13.062	0.477936	13.8314	22.0753	0.157272	12.3509	47.0453													-18.2734	4.02148	1.16765	2.39648	-0.00585938	12.12	10.3779	-1.11133	3.82	6.57813
-4.37657	9.46205	16.0714	-8.48355	12.3319	14.9074	17.4742	6.29883	8.59991	32.0177													-12.2935	3.57227	1.3575	15.0959	-21.7031	10.1211	9.74512	-19.207	33.2762	6.61328
9.93794	7.41824	23.9209	19.7012	7.70564	21.2969	2.58575	3.9333	35.0091	29.123													-19.3047	-6.34961	0.34375	21.11	-0.935608	12.92	18.085	-3.22168	-0.154297	12.79
-13.2149	15.8868	8.36853	9.75285	1.72563	18.7188	8.19238	5.1875	24.1064														1.14844	1.13	21.3	7.3	-17.51	-2.13574	7.28418	-0.39	10.167	11.2832
-0.331085	11.6066	5.29633	-7.18182	-0.637787	17.6864	22.2805	11.8876	2.64357														-0.593216	3.72	-13.2649	4.55664	18.08	9.08887	4.38281	-7.21777	-9.47754	7.41
2.28613	-3.12354	19.1748	23.897	-6.49261	8.35309	14.1378	5.75457	68.4627														-6.77975	0.642487	18.502	-6.69141	18.02	3.95	2.28223	16.9678	-11.4551	-0.0869141
-1.25763	6.74605	-1.22862	13.8643	-10.8424	1.62891	41.671	0.121155	27.344														17.67	12.7111	4.05	5.1205	8.40881	1.66504	-4.89648	10.9805	-9.29	-4.33789
-6.83357	22.4765	10.5639	8.07428	12.1423	7.8771	8.82179	18.6423	15.567														7.34241	13.8338	-0.564453	15.52	33.3975	10.089	24.2178	-10.0596	4.21777	7.94727
22.7083	9.39355	-4.56641	-13.5898	43.1641	10.4547	4.12371	-0.643585	26.3931														6.96	-5.27539	3.81	1.49	4.5	0.043396	-7.57715	0.87793	11.4492	12.041
-13.1064	5.41562	0.0416489	23.9267	12.866	22.9917	34.8765		20.3139														0.611313	10.11	4.89453	3.26	-8.39	-19.5059	-1.44238	17.374	-8.24121	10.4463
-16.9964	-4.00409	11.7751	23.8663	17.8671	-21.4416	49.356	1.59669	6.61142														3.1246	-4.49197	0.59	-5.97	7.4707	-21.2686	1.86481	-1.32129	-1.58887	1.54395
0.848633	12.2856	-1.61438	33.9675	21.3769	4.8623	-3.90912	-0.460938	34.0093														-5.6875	2.80344	20.75	9.05	18.2	-14.1699	16.0605	20.9114	9.87012	1.79297
7.06847	31.6152	30.3693	4.21442	18.3303	4.89734	20.0174	8.68761	16.8135														-8.91406	10.4219	5.65	2.05469	4.24	-1.36816	-6.16	-4.87793	-10.625	19.1279
10.5022	2.16568	20.4034	9.51403	-26.5703	-8.84061	-3.73706	51.3232	12.1053														-4.84473	-0.0185547	-0.14	-10.61	36.8027	12.97	3.14063	9.08105	11.24	17.9053
13.2412	7.77148	5.77789	18.6602	-5.36899	12.5547	24.3719	-11.5667															5.56	0.07	4.55475	-3.26163	3.94629	11.15	20.72	-8.94238	-19.209	10.6348
-7.9511	-14.4141	10.9183	3.37445	-9.95468	9.53809	0.498276	19.6094															2.85	3.12	2.28125	4.57422	0.0441437	14.9541	11.38	0.460938	17.8506	0.610352
-3.05399	-1.50928	10.6836	9.10231	16.2438	16.6591	5.89143	32.5259															9.85794	6.12012	3.79004	16.7048	14.48	0.257813	-5.49121	1.70215	12.3154	6.04395
7.62109	17.395	2.75563	18.0313	39.7461	20.7957	4.12474	-6.84258															-2.79	11.0371	-3.28711	10.6	17.5977	0.403564	17.0176	14.7383	-23.0283	39.3838
8.03491	14.8628	19.0098	8.37476	0.569862	13.8342	19.4016	11.8529															-3.01	-3.96777	-4.07617	7.37135	1.64	4.02078	12.1836	12.0996	-9.86426	1.90332
-13.579	19.4981	-5.69925	4.25879	36.5238	-2.26845	3.97231	1.48125															8.78809	0.66	10.4536	1.36	14.3242	-8.42969	-19.6172	0.78566	-6.84277	6.87207
-5.3925	23.2334	14.9701	8.18317	6.99582	2.77499	3.42972	37.9693															-4.35725	5.02148	6.61035	9.34	2.37793	-15.36	5.44531	11.8922	16.05	8.9
14.448	10.5316	12.759	2.33951	9.78639	-1.95447	12.2853	8.45569															-4.74805	-0.220703	-4.22	16.7656	6.19	4.96582	-6.67	14.7	3.66934
10.7773	7.48851	40.2404	-0.872528	20.812	20.2417	13.5939	26.0437															7.36607	5.62244	15.42	-2.74414	5.91406	1.93457	20.2529	3.4082	2.88184
-2.3213	11.5171	14.7104	27.4786	10.9668	-5.20683	7.14027	2.23711															4.65	3.8578	-4.14063	19.2	12.1071	2.80664	18.6826	-5.21582	9.09375
18.2045	-7.63921	14.9272	-5.34874	31.4624	14.6328	11.3464	-0.707062															-2.1469	8.44	0.786957	22.0073	12.35	19.1514	-13.0566	-4.1	-24.0537
2.86577	3.06621	-18.5728	15.7229	1.07492	4.00488	17.5359	27.4128															2.58083	2.74512	-1.63574	10.877	11.7802	20.6279	-5.55957	-4.31836	9.75684
10.5824	8.67791	4.54729	-4.45801	7.6377	0.217422	1.19504	26.5652															1.16992	-0.369141	-4.88867	2.01	4.69922	-2.41504	20.59	-9.37695	0.411133
-3.25873	-8.70723	5.82758	14.9524	9.27752	36.4978	25.8839	14.3836															5.49512	5.73933	-2.94	3.33691	25.5332	-27.3	-6.65137	8.30176	19.71
12.3188	3.80719	28.473	-6.45357	28.6304	-12.1372	1.31411	1.18207															5.03906	0.47	3.94284	11.807	12.1602	-0.389763	11.8379	9.0791	14.89
-2.25293	-10.1575	5.79401	10.5447	12.2324	16.9346	12.728	-10.9944															5.94011	-3.97476	-3.21713	0.583008	-4.16	-2.20313	1.40143	18.6953	-16.835
13.1714	-6.97571	-8.55779	9.90759	4.73788	26.0265	0.972076	28.1811															8.70996	4.94824	3.88	16.9287	6.5	2.86719	10.8945	-14.03	13.3457
21.9216	7.88762	-0.209702	16.6055	0.277863	29.4924	-4.11996	17.433															14.7783	6.04474	5.83301	-2.64	6.16516	-9.72266	17.4824	-28.2012	-13.9385
8.40189	4.0336	2.89792	22.9306	20.9862	7.01208	15.1914	63.1664															3.78711	-0.84	18.9316	4.68649	-3.457	-3.79004	4.60156	15.3574	-4.87988
-15.3964	12.79	-13.1176	9.56866	-3.8196	-0.212891	-3.59166	37.9662															7.01855	0.00193787	26.1919	4.25	5.08887	15.0586	5.16309	7.36719	19.2285
16.0831	24.2886	34.0854	7.22784	7.48047	7.33465	14.4604	15.5319															5.39052	0.672195	-2.99707	3.48	35.5273	7.19629	20.8369	-8.63867	0.753906
-9.64612	0.721542	6.05069	13.0321	22.4907	-2.58603	8.9082	26.8193															-3.51729	-0.72287	8.80762	7.47	1.09	-2.07516	5.63867	18.2139	30.08
10.0605	21.0117	12.1074	5.85464	10.4729	-3.92233	81.0075	15.5303															0.961914	18.7835	12.5247	-0.629883	-10.5791	-18.4121	4.78	-9.78223	-19.4063
-6.07944	2.22218	30.8324	-2.99304	18.5981	5.00404	24.2918	16.6871															-6.10352	-0.0527344	13.5985	-0.68	17.3742	11.4873	-6.57031	25.2471	-1.5957
-14.2139	-5.22571	-3.25293	-4.41786	9.32074	3.00049	24.3316	14.5511															1.87402	1.85352	14.22	0.284912	18.5996	15.24	8.38965	-4.89063	8.1084
2.0041	-2.58002	23.367	7.69002	21.6712	7.54222	11.1845	12.3117															6.40012	3.28	11.2224	20.4717	4.25391	16.28	6.02	7.25098	6.0498
-3.00018	-11.8515	4.55185	-3.60144	4.96924	10.7295	5.69475	2.75162															3.5916	-1.33301	15.6318	2.3	6.11328	10.32	6.04395	-17.71	-22.0342
20.9689	-2.81201	3.40083	-5.91762	12.7113	3.6873	1.34038	54.2872															4.06055	-19.2158	-7.82031	6.85156	27.05	16.667	6.72	19.8018	5.65625
14.9125	8.00195	-0.128906	26.2797	23.6178	4.31934	5.33235	39.712															9.16992	16.749	-3.9209	6.91797	2.08398	12.1729	-9.45801	10.0293	-5.94922
5.14571	1.18367	1.06286	4.56954	-1.14658	6.79884	7.93452	8.47754															7.51563	10.54	21.9746	20.59	7.52637		4.51172	-1.6709	-23.7041
29.3711	1.70801	18.0093	4.7477	25.3164	-8.79607	14.1485	5.13812															-12.7721	14.21	-12.9913	-5.23965	2.93082		5.60449	-11.9287	1.74707
-9.08229	-10.2922	27.7354	25.7519	3.07686	-5.47954	3.70215	16.4512															-2.54198	-1.2	4.62	0.857422	5.59375		-14.9521	-24.7012	8.68945
8.87305	-5.62068	12.125	-1.75638	2.0184	17.6957	11.855	-3.37276															-1.18555	0.44	-2.28	3.04102	28.7436		-18.498	11.02	-2.64063
-0.208496	6.70535	-0.5466	14.472	11.9375	11.2688	21.212	27.5056															6.2002	-0.0732574	29.7813	10.68	5.66057			0.797852	0.922852
-16.7985	5.90677	-15.3572	1.41533	-12.6976	39.9669	-6.50476	56.7534															1.55785	4.07268	-2.81641	-11.5732	5.96			5.60645	9.89
20.9825	3.72741	4.02954	23.9897	-7.6734	34.469	22.0347	11.5549															26.9229	5.58789	-1.64063	6.61	20.7236			-12.3984	-5.03
-16.3788	-5.53354	1.07562	5.01895	19.0628	13.2002	1.97656	30.1883															2.64	6.53596	-4.24	18.7119	12.4502			17.7588	-6.08789
14.1032	2.97473	5.68008	3.94893	-0.455177	4.42142	14.0968	28.8898															-8.96652	8.50417	4.2666	-1.90228	13.7383			10.1719	16.6992
-4.76855	-0.380859	20.3727	-8.43112	-8.57379	6.96518	37.9321	28.833															-4.04	-11.8135	-5.4541	9.98691				-4.04785	-13.042
4.19391	-1.56848	22.3881	22.5596	20.6862	35.3592	20.1036																10.033	6.58748	-1.12585	1.38902				-2.33887	1.24609
7.6731	-7.0206	-0.505676	-0.653351	22.4481	-6.0712	-1.29581																-9.3311	-5.69238	7.75	1.65				-5.41309	9.24414
12.6228	2.32529	10.1043	2.3593	-1.98126	35.168	-4.54141																-2.67285	5.51649	-6.61914	2.76				-7.31738	5.3623
-4.25084	0.527756	11.8838	9.60159	4.52031	19.0349	-1.21246																18.3207	14.8269	-5.72559	-0.53125				-5.40332	-3.08594
-19.4929	-18.0088	15.837	0.950447	-2.24554	2.8847	6.16658																-11.5514	4.78	16.47	-6.92				-8.37598
-0.871033	0.546234	4.43262	5.06565	11.905	6.90553	33.1914																-6.56543	-12.33	-1.15549	22.1066				17.7
-3.71317	0.172852	-14.2367	18.4206	14.5232	22.8911	12.1102																12.6	6.33194	-5.81934	1.72				-3.25195
-4.51683	-16.6207	-5.37402	10.8577	10.6452	17.2713	23.6814																3.54395	12.29	-4.84277	-0.362305				3.68945
9.21283	-2.97638	-4.19456	10.1846	-4.96759	11.143	0.687988																3.91211	-5.08698	23.1611					16.8809
1.02832	-6.32693	4.77005	28.5877	-3.28015	45.2176	25.7963																4.3775	7.34082	-2.18945					15.16
16.2813	22.9876	20.0718	-0.497955	2.76657	3.06699	28.7461																1.68359	11.2149	-4.20508					2.66211
9.20117	0.935547	15.6062	10.9869	-4.88149	11.3682	-0.81337																9.04297	0.594666	4.93					1.17871
-12.4998	6.80737	12.1668	25.1835	7.17416	27.4383	4.54285																4.80469	-2.59	4.25879					10.0127
3.52872	19.7953	2.16216	0.188019	45.1428	1.39659	18.491																6.57129	8.25	-5.09668					9.11719
3.14844	17.3969	10.3948	35.0798	-0.982277		8.42911																11.2981	-0.632568	9					-5.03809
32.1668	-6.8308	2.94141	5.95972	0.495575		-7.26372																1.73	-13.232	-1.14355					-0.488281
24.7544	0.372818	11.0156	25.2768	16.2988		-3.40137																-9.58762	8.52	-1.28					7.14258
37.0892	4.51538	-7.27592	1.91699	7.64809		-0.464844																0.778534	2.58887	-1.14					23.9219
-3.08977	15.5677	12.2007	14.0261	1.69006		18.9638																-8.10156	5.09863	24.5186					13.1326
50.628	16.6269	-0.232391	9.37699	20.2275		4.13037																5.42758	-0.97	-0.852051					-2.68555
9.8624	42.6249	3.3846	27.4587	-7.11592																		10.7178	11.2656	14.2195					13.0146
-6.77045	-6.37637	1.49097	-4.2002	5.77341																		5.19669	1.34473	15.0187					-4.96289
6.12668	-16.3879	20.919	1.4968	23.2005																		2.47	22.2799	5.72168					-8.25488
13.0738	17.4445	-2.24535	10.1211	3.44888																		17.8622	-2.31	2.65814					27.2637
-11.1729	8.79102	2.15135	-0.128906	-0.150818																		-11.882	7.51855	12.45					14.63
6.91298	1.64343	8.81348	0.927902	15.6791																		-11.4688	4.02884	11.6367					16.8535
12.9586	6.36606	-6.60645	4.60121	21.4649																		14.612	-6.46094	26.0184					-37.835
-4.22675	-5.14923		-1.55676	32.5489																		-7.54004	-11.67	2.75					-4.44727
-0.429413	-8.2291		19.3065	12.9629																		-0.42	-5.92	-6.90714					45.8008
-9.94983	13.6816		21.6712																			15.0409	2.69	0.604492					12.26
4.65675	2.17668																					-7.21695	-7.24	10.8105					4.75977
7.37695	-5.46848																					6.93	1.49893
-13.0704	4.50684																					-9.7	-2.33789
7.40616	36.2051																					-2.89554	14.9362
-14.0595	20.2476																						9.3
-2.84372																							-2.39648
24.608																							-1.29688
2.68652
3.83255
-13.0899

## Sheet: Fig2d_ disp to ML
CTRL (μm)			PK1 KD (μm)				AVE. CTRL (μm)			AVE. PK1 KD (μm)
Rep1	Rep2	Rep3	Rep1	Rep2	Rep3		Rep1	Rep2	Rep3	Rep1	Rep2	Rep3
5.96974	7.93452	35.168	-12.2935	-8.25488	12.79		9.77673	9.42937	10.1706	5.70954	2.77141	6.46147
18.9638	13.0738	-13.1064	20.9114	14.7471	24.45
25.7963	-19.4929	8.00195	17.8622	3.14063	9.89
14.8628	-2.97638	2.28613	11.304	-13.1836	12.12
2.89792	32.1668	-0.212891	-3.26163	0.87793	34.1
-6.37637	2.68652	9.20117	-2.88821	25.2471	9.05
39.9668	-13.0899	6.29883	7.36607	18.2139	21.11
4.12474	19.7953	-4.56641	6.58748	5.63867	-4.04
66.7402	7.37695	11.9375	-3.457	41.377	7.31
4.09984	8.244	3.70215	9.98691	0.34375	7.41
45.3481	6.74605	28.4219	26.158	0.961914	4.78
3.64482	8.42911	27.3691	-4.84473	-8.91406	2.85
-5.91762	2.58022	1.97656	-15.1995	18.502	14.21
0.950447	-5.44032	21.0117	5.1205	7.28418	8.74
42.0426	25.5623	12.9629	5.62244	24.2178	10.54
6.36606	5.82758	10.1211	2.58083	11.4873	-4.16
2.64357	10.5316	20.2275	16.7048	14.9541	12.04
-1.61438	40.2404	2.94141	13.8338	31.2363	9
-2.99931	-2.25293	36.2051	5.94011	16.0605	3.82
0.157272	2.32529	3.91895	6.33194	10.8105	20.76
54.2872	-4.76855	19.7012	11.2224	10.7178	30.08
-11.5667	-3.71317	14.6328	60.3893	-1.58887	7.91
26.2797	32.5179	39.7461	11.8922	7.94727	10.25
-8.53154	8.03491	4.8623	3.66934	-4.14453	24.13
-4.11646	-12.4998	2.91113	26.1919	20.6279	9.34
45.2176	22.9876	1.8418	-1.12585	-23.0283	6.96
63.1664	-4.37657	-4.2002	3.94284	-5.41309	5.96
11.1845	11.6066	-3.40137	-3.21713	-37.835	-10.28
1.19504	-5.62068	10.9746	1.49893	-9.78223	16.28
8.79102	15.8868	23.2334	0.403564	-4.89648	1.85
-6.83357	7.06847	8.87305	5.66057	-10.792	6.02
17.8671	36.4978	8.9082	33.2762	7.36719	6.5
38.0597	26	11.3682	1.16765	4.75977	-1.28
23.8663	-2.58002	7.1084	7.37135	10.0127	-4.24
11.0646	-0.331085	25.3164	6.00529	-17.71	5.56
-1.97194	12.3188	13.2002	26.0184	-19.6172	2.64
17.5535	5.41562	0.557617	22.0073	-1.32129	3.12
8.68761	8.99792	51.4141	0.594666	0.753906	6.61
-13.2149	18.5981	19.9883	5.42758	-6.84277	14.7
-2.14079	23.9897	53.5801	18.1501	11.7402	12.29
20.9689	28.5877	28.7461	6.51647	0.761719	17.67
24.7544	8.40189	12.2324	15.0959	0.922852	-3.01
2.22218	32.5489	24.1064	6.8313	14.3242	8.44
3.06621	1.18367	45.5752	14.9362	-2.68555	-0.42
23.2005	18.0093	28.833	7.3378	8.38965	19.72
0.721542	15.5677	15.1914	6.16516	4.06055	10.11
11.5171	12.3319	10.7773	14.7488	-19.2158	21.43
13.8314	20.3727	18.7188	2.88368	18.208	21.3
17.6864	49.356	-0.380859	15.0187	-2.13867	11.15
11.2688	8.81931	19.8408	16.2314	4.02148	12.92
20.0174	26.0437	-26.5703	18.7835	-5.72559	-11.67
-15.1461	54.8766	4.50684	3.69801	3.91211	12.45
-0.982277	31.4624	-0.617188	12.7111	-21.2686	4.78
-12.6976	81.0075	1.70801	48.6306	7.25098	-9.7
3.94893	32.5259	3.14844	15.0409	-8.24121	20.59
13.1924	25.2768	19.0098	11.2981	-9.47754	9.27
30.8324	-4.51683	7.77148	5.44531	6.11328	14.89
30.1883	29.3711	8.19238	1.40143	17.7588	26.4
-0.499496	5.16571	0.771484	-0.935608	-0.539063	3.3
-7.26372	1.41533	-6.60645	4.02884	14.7383	19.2
-10.9944	10.5824	11.8311	11.2149	4.53809	0.47
18.3303	12.9586	4.25879	-0.72287	-7.31738	2.47
7.40616	9.39355	11.333	18.3207	9.0791	19.54
24.2844	10.0605	8.47754	3.1246	-8.42969	5.65
19.4016	-13.8492	19.6094	22.2799	9.09375	3.88
3.9333	-1.25763	1.02832	-0.852051	10.8945	6.06
6.65508	-6.84258	3.16016	2.65814	5.08887	18.08
7.48851	-1.50928	29.123	-13.232	12.4502	2.75
-5.14923	-10.2922	7.6377	13.5985	16.667	9.3
-3.59166	7.97429	50.8457	10.089	17.4824	-17.51
-8.5687	-2.24535	1.91699	10.033	19.1514	6.67
17.395	0.546234	-14.2139	-2.89554	12.5986	2.69
-2.84372	5.35048	-5.37402	1.3575	26.9229	20.72
-8.57379	4.51538	7.62109	-0.593216	-11.4688	16.47
9.78639	68.4627	5.1875	23.0115	-5.81934	36.2
-0.208496	5.9455	16.4512	1.86481	-6.51563	0.66
-12.523	1.64343	5.36035	4.68649	-24.7012	29.2
20.0718	15.567	8.81348	12.5247	-1.44238	9.38
7.70564	18.491	23.9209	14.8269	-9.86426	19.71
-8.70723	23.9267	10.4111	13.1326	-2.59961	14.63
-7.6734	26.8193	12.125	0.672195	20.4717	22.82
22.9306	56.7534	-0.460938	1.38902	-11.3916	-4.1
8.59991	5.01895	-18.0088	26.4827	-9.45801	1.09
34.0854	27.7354	5.88379	17.3742	14.582	3.26
27.4786	43.1641	-14.4141	0.78566	-2.20313	3.48
37.9662	-0.5466	13.6816	10.4536	-28.2012	2.01
-9.95468	-4.54141	24.3291	45.8008	-4.04785	8.52
30.3693	-9.08229	10.1465	28.7436	-24.0537	-0.39
17.4742	-4.00409	12.3643	22.1066	-23.7041	4.5
18.6423	28.6304	0.848633	16.8535	8.73438	20.59
5.95972	11.0879	16.8135	11.7802	3.57715	-3.65
15.7154	33.9675	12.3018	0.00193787	28.3799	3.28
10.4729	22.4907	12.5547	-8.96652	-6.04492	17.7
-8.48355	18.4206	12.918	1.90332	5.59375	15.42
0.277863	12.2007	13.2412	14.2195	12.1729	15.79
12.1074	27.4587	-0.128906	9.85794	18.9316	18.2
3.72741	10.9869	4.43262	-6.90714	2.74512	11.24
12.2856	20.919	18.6602	8.40881	-4.36523	1.49
17.5359	-4.22675	0.172852	2.80344	-2.18945	11.38
7.54222	2.0041	7.48047	6.29747	5.66211	-4.2
9.93794	10.4547	9.53809	-2.54198	-10.8252	7.47
-10.8424	11.8838	1.40332	-2.1469	-0.154297	-1.25
6.80737	10.7295	8.5957	2.93082	-2.33887	8.94
-8.2291	25.5243	12.416	4.89453	10.3896	4.93
-4.88149	19.0628	-4.51563	-0.189331	-10.3799	-7.24
6.65703	7.88762	1.62891	0.642487	27.2637	12.97
-6.49261	1.4968	-0.128906	-4.35725	-7.21777	7.75
27.5056	35.0798	-4.45801	0.043396	-4.31836	22.37
20.4034	20.9862	-0.464844	3.5916	-8.37598	9.36
15.5319	-3.73706	-3.25293	4.02078	15.0586	-2.64
-3.37276	12.2853	6.39258	6.53596	-0.488281	10.6
0.0416489	19.4459		-11.882	-1.18555	10.7
1.06286	22.2805		5.51649	4.61914	7.3
2.8847	11.143		8.50417	-7.82031	14.48
8.88017	22.4481		24.6167	29.7813	15.24
12.1102	42.1958		-1.04474	21.9746	12.6
1.59669	15.6062		1.55785	11.2656	3.72
47.0453	21.4649		0.611313	-19.209	27.05
-0.637787	34.469		4.3775	-4.00391	14.08
41.671	14.472		0.778534	-2.81641	4.65
11.5549	0.477936		5.19669	-11.8135	13.53
47.0969	8.45569		-6.53992	5.92578	16.05
-6.64149	37.0892		12.1071	-13.042	-0.84
5.14571	28.323		14.612	18.6953	4.24
-3.28015	-4.44774		-1.90228	17.8506	6.19
-3.8196	27.344		8.16608	7.34082	15.16
-14.0595	16.2699		-0.0732574	4.96582	12.26
9.10231	29.4924		0.786957	-6.65137	6.72
-0.707062	10.5639		-4.05264	-4.96289	20.75
28.473	-3.08977		6.04474	17.9053	-15.36
16.2988	7.14027		-9.58762	-2.64063	-10.1
19.0349	6.55069		-11.5514	15.6318	-2.31
48.1425	10.6452		-1.14355	12.9004	1.64
2.23711	11.905		-9.48378	-18.498	0.83
14.1032	16.2438		6.16448	8.67578	-8.39
1.32039	13.0321		4.07268	-6.69141	12.35
2.75162	-3.25873		4.55475	6.12305	8.9
-4.25084	3.52872		0.0441437	-14.1699	-0.97
5.41341	51.3232		-3.97476	-1.5957	1.36
16.6871	6.61142		-13.2649	16.9678	8.03
28.1811	-6.50476		-2.07516	-19.207	-14.03
-5.22571	0.935547		6.40012	-22.0342	-0.14
39.712	25.7519		11.807	-1.50684	1.65
5.45163	12.759		-12.2433	-21.7031	11.21
5.14496	11.3084		-3.51729	2.78711	-6.92
4.54285	33.1914		-5.08698	-9.72266	18.02
-1.14658	26.3931		-0.389763	-8.10156	-2.59
5.89143	16.0831		-12.9913	4.55664	-2.94
6.10706	22.8911		0.284912	8.80762	11.02
8.36853	24.7859		-0.632568	0.078125	-1.14
7.6731	13.062		5.39052	-13.5117	-1.61
-3.12354	1.63071		-12.7721	-2.39648	4.62
0.449814	-6.97571		3.8578	-3.22168	4.25
2.16216	9.75285		-6.77975	-16.835	-5.92
4.42142	22.2409		-4.12524	-4.87793	10.32
0.121155	1.72528		-4.49197	12.1602	8.25
8.37476	18.2045		-9.3311	5.09863	0.07
16.6269	-25.4255		-7.21695	7.14258	2.76
35.3592	17.433		-4.02191	-9.37695	-27.3
39.6784	2.0184		7.34241	-0.90918	0.44
7.01208	22.5596		-5.23965	33.3975	-12.33
12.6228	0.687988		5.73933	-6.56543	1.13
20.3139	9.66037		-1.15549	-24.4492	3.2
-2.26845	10.5878			2.86719	-6.67
-1.41562	-13.5898			6.91797	10.68
5.85464	6.05069			-1.29688	3.95
1.48125	-0.653351			-1.29395	-9.29
37.4455	-4.86671			-18.4121	-4.22
10.9183	-5.20683			-4.44727	0.59
6.96518	3.44888			-19.3047	-10.61
1.37636	14.5232			1.68359	-4.52
0.372818	-5.46848			-10.0596	1.72
14.5087	10.1846			-19.4063	2.3
-2.58603	12.866			16.6992	-6.16
5.69475	10.8577			4.69922	-5.97
19.4981	-15.3572			0.393555	-2.28
3.07686	5.77341			-11.9287	1.73
5.45103	1.49097			17.5977	-0.68
11.8008	-1.55676			1.17871	-5.03
4.21442	-3.58655			18.377	3.81
16.0714	14.5511			-3.25195	6.93
14.0968	10.1043			3.57227	-2.79
6.90553	-8.43112			5.60449	15.52
-3.57811	5.13812			4.80469	-0.45
14.1485	-14.2367			13.7383	0.11
4.54729	5.43445			6.87207	4.05
14.9125	-18.5728			-8.94238	8.76
1.07492	-6.32693			0.411133	1.59
3.3846	-4.41786			-16.1904	-1.2
2.17668	32.0177			-13.9385	7.47
49.8426	-0.13266			11.4492	14.22
27.4128	-5.53354			17.374
2.16568	4.89734			3.78711
4.36302	-2.81201			5.03906
19.1748	4.0336			-4.20508
2.97473	-6.77045			1.81348
15.4907	6.12668			5.02148
10.7889	9.46205			-2.74414
-10.1575	4.73788			0.711914
3.0466	11.7751			-11.4551
4.31934	18.0313			17.708
-12.1372	-7.18182			35.5273
24.2886	-2.24554			18.085
5.33235	1.69006			-4.14063
2.75563	-5.69925			-0.0527344
3.06699	-2.99304			-11.5732
-5.47954	9.51403			2.28223
5.29633	4.96924			-1.24316
26.6573	3.83255			-7.66113
-7.13857	-1.56848			-2.04688
0.217422	2.76657			2.49219
6.6582	4.13037			-3.79004
-0.232391	16.6055			5.65625
14.9524	0.495575			16.8809
-6.2561	14.9272			-1.33301
8.76576	23.6814			-7.54004
28.0021	44.6096			18.7119
5.77789	20.2417			3.33691
22.7083	34.0093			4.1875
11.944	12.1668			-6.34961
22.0753	3.80719			2.39648
-1.95447	1.07562			9.04297
-21.4416	13.2031			9.69727
5.90677	-15.3305			-6.61914
-7.9511	1.72563			-19.5059
-8.55779	19.5493			10.3779
37.9321	13.1714			-10.5791
6.70535	26.0265			-5.49121
15.7229	-16.3879			36.8027
10.5022	-0.150818			10.7197
-1.29581	22.9917			5.58789
21.212	-0.696899			7.2832
39.9669	10.9668			4.51172
5.79401	1.18207			-1.36816
17.3969	37.9693			-12.7598
4.65675	5.75457			2.37793
8.67791	3.40083			4.25879
0.527756	11.8529			-3.54102
42.6249	-1.75638			-3.08594
25.1835	4.02954			10.9805
16.2813	-8.72406			-6.08789
9.60159	-8.79607			12.8164
24.2918	15.6791			-5.09668
9.37699	12.1423			1.34473
5.00404	0.361511			-3.96777
24.3428	14.9074			20.8369
8.82179	20.812			6.61328
11.3698	14.0261			3.48633
19.3065	-1.22862			9.24414
-3.92233	-3.90912			2.05469
-11.8515	3.37445			-2.33789
-20.2568	-0.643585			-1.63574
-7.11592	3.6873			13.8545
16.8442	2.58575			-5.69238
7.69002	9.56866			4.57422
2.86577	3.42972			6.57813
11.3464	0.498276			-4.74805
6.84975	2.15135			-9.79395
-0.455177	-0.871033			-3.99414
34.8765	2.33951			-4.84277
12.3509	21.6712			4.22266
35.0091	-13.0704			-11.0244
21.2969	14.448			16.2373
10.7876	9.21283			7.51563
-2.3213	-8.03648			10.6348
4.56954	5.10826			2.94141
23.6178	3.00049			6.57129
4.7477	7.22784			-5.27539
22.1988	9.8624			25.5332
15.5303	49.2082			19.1279
-16.7985	31.0668			8.30078
14.8347	23.897			10.877
20.2476	-3.79184			2.88184
16.6591	-9.94983			3.33398
5.78809	-0.209702			5.3623
7.33465	14.7104			-5.03809
6.79884	-1.98126			5.16309
6.01975	12.7824			1.66504
-13.1176	-0.872528			10.167
1.31411	12.1053			-18.2734
45.1428	-7.0206			9.16992
-13.579	20.7957			6.85156
11.8876	22.4765			4.94824
24.608	14.1378			8.09961
3.29838	24.3316			6.91895
2.45417	10.6836			2.80664
2.3593	11.855			-4.33789
7.41824	-1.21246			-1.64063
7.8771	-4.11996			-18.7373
23.367	12.728			-7.57715
15.837	21.9216			20.2529
11.5884	6.37088			10.4219
-3.05399	3.97231			13.3457
-3.00018	8.35309			12.041
22.3881	9.03471			1.93457
27.1324	9.90759			4.60156
31.6152	5.53523			8.30176
17.6957	-0.81337			-22.5078
14.7604	-0.429413			39.3838
11.0156	-8.84061			8.78809
4.60121	1.34038			16.7656
10.0757	24.3719			1.79297
26.5652	-10.5431			9.75684
4.12371	4.77005			0.189453
7.64809	50.628			1.16992
6.63295	6.16658			-2.41504
20.6862	0.972076			1.74707
26.428	-16.3788			12.0996
-9.64612	-0.159424			11.2832
8.18317	14.0297			16.9287
16.9346	-1.15231			1.85352
36.5238	6.12271			-2.99707
-7.63921	6.91298			1.28223
22.8916	0.927902			3.68945
-6.07944	14.4604			11.1553
8.07428	-16.6207			-0.0869141
28.8898	0.188019			7.19629
-0.277283	-15.3964			7.51855
-4.19456	-5.3925			3.04102
20.9825	5.52039			2.58887
-11.1729	7.17416			0.460938
-6.0712	12.3117			0.101563
22.0347	2.42508			20.6592
27.4383	11.2047			1.89746
25.8839	-3.60144			17.0176
-7.27592	4.55185			15.3574
-6.8308	6.45477			11.8379
4.52031	6.99582			-7.6709
2.77499	-5.34874			7.01855
17.4445	-0.505676			5.65723
21.3769	10.3948			20.7236
14.3836	4.19391			4.38281
-5.36899	1.39659			-3.86328
12.79	9.19086			8.70996
5.68008	10.5447			-5.55957
13.8643				1.14844
-4.96759				-6.46094
20.1036				15.2852
16.9352				19.2285
9.27752				7.52637
-16.9964				3.4082
17.2713				-0.629883
15.0838				-1.6709
12.7113				-4.89063
21.6712				18.5996
13.5939				-3.9209
4.00488				-8.63867
13.8342				-6.57031
-0.497955				6.2002
1.5181				23.1611
1.50153				3.3291
12.9672				5.91406
0.569862				10.1211
5.06565				-0.362305
9.32074				3.79004
-6.45357				-4.87988
8.64673				-4.88867
5.94506				12.1836
14.9701				8.1084
-3.39165				5.83301
				-0.220703
				0.857422
				-14.9521
				16.749
				0.610352
				11.0371
				-2.67285
				-1.11133
				2.08398
				14.5537
				24.5186
				23.9219
				3.07031
				3.54395
				12.3154
				-12.3984
				11.6367
				3.94629
				10.1719
				13.0146
				-13.0566
				4.2666
				4.21777
				0.604492
				1.87402
				3.62109
				1.70215
				-0.00585938
				0.257813
				-5.21582
				8.68945
				9.12793
				-7.79297
				13.5098
				4.23633
				-0.369141
				3.29004
				6.61035
				14.7783
				2.28125
				10.0293
				1.54395
				-12.1484
				6.0498
				9.87012
				6.04395
				18.6826
				0.797852
				19.8018
				-5.4541
				9.08105
				9.5127
				-5.6875
				5.72168
				9.74512
				-0.0185547
				-0.53125
				9.11719
				6.12012
				-3.28711
				5.60645
				-0.564453
				5.49512
				6.04395
				-5.40332
				2.66211
				3.46875
				-10.625
				7.4707
				6.47754
				-6.10352
				4.44238
				1.20117
				-5.94922
				10.4463
				4.25391
				-4.07617
				-1.94629
				1.24609
				-2.13574
				0.583008
				9.08887

## Sheet: Fig2e_ polar hist frontal plane
CTRL			PK1 KD
Theta (degree)	Rho (μm)		Theta (degree)	Rho (μm)
254.843	21.1702		256.826	5.27054
73.406	19.0496		107.373	21.0907
242.182	41.8921		220.459	3.86583
155.679	26.6986		102.998	16.4417
167.032	33.369		8.36077	4.06511
52.8505	22.9331		96.5857	15.8121
268.443	13.3005		349.571	1.06229
166.331	6.05529		297.786	21.6615
358.747	8.0384		129.147	19.9562
159.298	12.3883		90.7808	5.73246
95.0329	5.12731		180.218	4.23636
29.0379	9.75816		269.059	23.9656
278.291	30.8447		357.687	9.49152
349.439	8.71636		231.074	9.01147
180.988	6.45573		292.491	17.0961
62.3319	15.3733		30.7571	17.6874
41.5473	8.35922		321.554	28.7386
205.33	9.50997		300.644	35.8508
294.239	10.6604		339.574	13.1183
172.319	10.0279		303.238	35.2202
338.955	14.1593		266.125	16.993
275.138	3.69728		87.7964	15.4283
112.272	6.03181		36.0872	8.38952
84.3046	12.6727		170.566	17.9141
68.1779	18.3834		135.534	10.2883
124.413	40.1805		264.419	6.28535
343.035	13.7027		108.754	21.6584
23.3827	18.5171		113.005	7.99508
265.918	11.9203		56.0838	10.193
120.791	13.8079		9.3411	9.03385
169.529	10.6801		73.129	16.6935
161.416	13.9696		109.904	16.3178
74.9527	30.6265		96.9708	23.5003
49.6811	4.71993		142.431	12.4371
125.771	13.0375		70.1747	8.22653
253.608	28.4715		78.4878	15.1013
349.223	13.8228		257.212	39.7043
348.579	5.50144		351.158	4.40965
241.55	30.3278		52.0932	7.72822
123.949	19.2985		114.528	17.7434
306.036	3.94587		109.269	14.0795
135.638	25.4629		290.084	6.25201
122.73	5.30031		112.826	6.6528
116.628	23.6108		261.401	7.82429
65.5018	7.85873		184.646	5.51323
235.508	21.7534		103.899	20.9775
286.626	7.87419		171.676	6.00335
236.134	23.6364		249.454	24.8179
130.986	33.4233		176.309	14.809
164.155	8.73373		101.216	19.47
347.798	15.7523		215.433	8.61389
186.042	16.1729		130.062	8.37543
52.7075	15.9207		289.227	10.6809
176.831	10.0759		100.614	5.22241
64.4014	14.0707		340.547	6.47304
348.862	14.4867		260.361	11.1924
255.565	8.03932		246.423	16.001
323.199	3.74683		227.038	5.27003
144.953	25.6129		95.807	40.1324
147.872	17.6092		231.786	14.8236
241.383	10.7438		145.168	9.15614
207.894	33.2323		312.122	19.0426
10.5782	9.23931		324.007	3.1418
257.901	42.332		82.5647	9.1615
77.5694	0.968598		245.918	15.1948
59.3838	32.9845		263.408	13.571
158.311	22.5811		134.674	38.293
336.228	17.8973		98.7359	17.358
152.111	15.9565		72.7123	30.1731
350.452	4.83554		62.3911	8.71791
206.595	4.69015		113.968	24.6982
117.861	16.4193		4.13997	9.35551
115.364	29.4667		311.739	4.01488
331.821	4.8224		143.241	22.8677
33.9882	23.5094		52.9875	19.1887
273.202	15.596		65.305	15.7148
29.3326	4.25925		103.256	54.9344
282.312	21.1829		259.379	19.2281
141.536	11.766		95.0565	44.3856
114.028	2.52548		100.197	24.7268
138.425	21.7639		265.233	20.2586
111.165	25.4841		123.311	16.4663
292.25	33.0112		141.618	6.12928
97.6072	26.6556		238.868	12.7101
95.0596	35.6996		221.285	15.0353
205.553	35.6543		240.331	3.48882
128.658	39.6279		29.1543	10.9785
231.839	60.0271		93.8289	11.6587
85.1813	36.7816		66.2392	20.1072
186.43	50.9485		201.939	5.85133
186.826	9.9328		119.8	21.5659
59.8128	13.4648		250.892	15.8747
111.223	16.9247		93.0151	46.933
205.074	14.434		197.01	18.6793
26.4616	12.4804		44.1651	16.5641
215.925	8.53682		14.4909	11.8456
229.795	20.0747		128.947	23.2451
81.268	27.8421		68.49	20.564
274.081	6.03349		89.36	37.7378
25.691	11.0413		207.941	17.0255
145.959	5.61975		325.437	8.76378
251.943	23.7995		125.085	12.0627
307.328	21.5548		73.7022	34.5606
125.76	12.6733		86.1381	42.9911
330.116	16.2156		128.868	15.4531
295.928	6.50371		234.559	13.9682
154.815	27.1931		231.727	10.4576
266.135	39.8598		37.3764	16.0569
118.721	7.97552		137.497	22.0162
327.848	15.461		80.0091	16.6477
101.527	25.7471		264.16	18.6478
147.298	20.86		80.0659	37.7687
226.441	21.4196		197.555	11.8562
89.5453	16.7182		116.499	44.2063
336.701	11.4792		109.962	17.5902
124.895	11.4508		282.078	16.9237
358.001	15.3398		62.353	21.1067
349.39	3.45065		251.83	14.8123
236.251	14.839		212.243	4.10116
95.2109	18.9963		9.73542	12.4222
229.53	43.6381		207.552	10.2955
94.8519	6.59271		100.781	21.4979
64.6463	10.5455		264.501	37.2768
42.3729	5.13261		341.275	6.70448
257.179	11.6277		105.784	4.14467
120.27	25.6271		110.917	10.4209
92.4361	18.1499		98.2767	4.46315
103.597	22.8007		180.698	12.712
114.256	23.0327		127.668	22.6382
157.438	8.03305		45.2941	7.49912
220.569	20.9141		110.024	29.5171
184.555	11.6434		60.6587	9.1671
302.399	5.82951		170.297	2.84413
162.848	7.06006		248.002	27.8239
181.448	22.4837		270.294	3.61284
183.845	9.41475		267.248	1.44151
246.642	13.6595		98.8809	20.2414
77.4113	18.3717		228.566	9.24827
147.961	14.4931		244.578	25.7107
140.945	40.7127		321.324	5.08236
106.87	7.46249		91.9638	19.115
244.969	18.3679		107.599	16.6081
64.445	33.4141		271.287	9.82938
85.5249	19.3434		108.705	17.5317
126.441	29.2845		177.617	3.86114
191.72	15.1793		138.4	11.2818
144.522	23.9436		124.528	4.84311
241.754	49.0928		271.857	11.391
183.745	10.5541		122.936	10.5559
214.738	9.11267		91.4258	19.0856
178.877	11.5193		335.3	4.37504
64.8735	17.9908		259.603	27.419
250.256	9.07642		147.95	7.13176
138.999	11.4986		87.4696	18.9735
325.094	10.6174		90.0423	2.62396
101.696	18.7808		123.744	1.2101
33.9692	12.2477		286.212	2.58917
2.17261	6.98073		130.705	28.8016
112.418	20.6825		89.8495	20.0812
104.965	15.6205		264.849	20.6437
145.807	15.4627		97.3826	25.5646
168.752	24.7642		312.108	1.98799
91.4613	28.2935		50.4013	30.1469
165.753	21.6785		235.049	29.2365
254.141	8.13189		117.654	22.7094
23.1745	5.68438		112.721	36.8023
305.366	4.45758		290.454	3.43976
16.9543	12.39		244.493	1.0144
72.4349	9.3178		89.4813	8.09219
106.879	27.5596		152.843	4.57728
100.527	6.47885		113.583	13.9673
100.813	9.10452		125.736	11.1909
314.372	14.7177		197.156	8.90019
278.928	36.216		74.6774	44.7053
111.814	18.0451		114.877	15.6593
157.498	6.39352		62.4577	12.3104
198.016	3.91959		163.4	5.75639
76.2051	23.2067		151.586	16.8577
100.972	15.6289		146.228	5.74942
88.255	12.5073		293.759	30.6146
288.545	4.93145		127.717	10.3504
51.708	11.3296		108.906	37.9443
265.436	29.2219		70.6879	15.3818
103.086	2.33101		97.532	56.0022
59.7962	35.7973		107.188	37.951
103.763	2.29602		101.428	3.00124
267.706	4.31816		1.30312	2.5871
323.422	20.697		231.423	13.2341
275.766	29.6284		76.4722	2.70425
41.5732	8.45724		32.1264	15.6245
236.017	41.127		111.3	23.466
94.1442	12.9456		178.558	2.58969
136.207	9.43044		260.931	32.3465
232.193	32.2926		83.3764	8.44313
165.238	17.9907		107.804	36.8435
44.9553	9.65269		95.65	13.6587
98.0356	2.667		152.578	25.1002
178.425	4.51709		79.0043	12.1012
243.108	34.4176		147.474	8.91726
124.966	29.0128		178.216	4.03079
162.438	44.7086		60.6183	13.1688
12.2785	6.52564		54.1536	19.9234
23.636	17.8886		300.954	11.5176
164.622	18.0923		95.7732	26.7512
216.763	10.9734		78.8566	37.4672
229.742	2.54313		107.256	5.05302
238.857	12.3094		61.9102	4.96522
321.209	6.60633		145.037	18.2256
334.74	9.09913		122.976	17.0915
212.594	16.239		86.0892	35.1375
126.5	3.6594		80.7057	8.02998
82.8552	43.9669		179.241	6.16502
114.681	10.7931		76.3593	15.4824
134.259	51.8769		150.82	16.1318
193.775	20.8472		118.698	18.2517
119.565	31.8502		298.34	9.19587
136.26	71.1631		174.558	7.37103
214.35	7.01074		115.181	13.9273
206.948	13.2382		155.02	11.3107
121.018	20.9368		199.458	6.91119
140.411	3.14685		116.101	19.8646
5.4464	6.67161		205.209	20.1247
280.711	22.149		175.148	18.2154
232.503	13.1002		66.6078	34.0326
203.944	10.0563		85.0383	14.4853
148.811	23.3655		107.743	6.0553
107.83	6.01523		104.713	31.133
120.914	2.67904		69.5169	12.0118
195.782	11.2102		92.9966	22.3358
270.784	11.6458		96.0237	12.9358
79.8624	8.0427		90.7312	26.9358
29.3924	23.2495		132.251	31.6721
281.983	17.2748		15.7399	13.7817
149.309	18.6892		240.809	37.9351
175.791	23.9856		235.757	7.19034
136.75	11.4894		73.4253	1.9787
125.78	9.05859		240.844	7.81066
145.651	23.2249		136.181	6.78352
85.9814	17.5319		175.689	0.59066
134.62	15.0396		163.273	21.6647
84.5651	48.2123		104.37	22.7647
269.566	5.50272		88.5688	5.59366
112.004	31.4278		252.482	15.1314
286.336	5.73978		258.226	11.18
165.496	31.369		212.395	4.48859
184.404	20.4638		283.544	14.0363
203.333	6.2925		41.737	5.46252
206.433	12.193		179.97	10.4536
218.065	13.5698		191.596	6.74809
170.997	2.79001		54.8151	7.32962
164.787	19.7001		133.576	22.3709
62.6502	12.4053		74.2858	15.2882
182.211	14.9813		267.285	16.611
161.957	13.4189		86.0566	23.7855
206.394	44.9233		283.599	20.7912
220.739	19.4148		301.768	5.58356
165.194	15.4399		208.799	4.49936
45.4605	26.4796		317.734	4.34731
122.312	8.50701		114.228	9.45815
131.198	8.84759		232.846	9.65793
229.341	43.7		225.397	26.9609
112.129	15.3814		152.534	29.5192
336.474	9.33358		290.951	8.38179
89.3021	17.217		101.786	43.121
257.02	12.9018		130.45	19.3047
50.0156	20.414		208.642	15.4945
183.621	34.1536		183.484	14.2463
146.55	7.25185		160.189	11.9284
140.408	15.7117		102.625	71.5175
198.224	32.4606		77.8697	37.2157
303.413	5.90724		313.23	5.7245
170.663	23.6807		138.954	29.137
112.614	11.8378		30.989	15.1543
95.1007	38.2516		230.17	7.20621
88.3479	4.47134		78.5724	11.4888
265.159	12.5935		140.138	38.7986
132.538	26.6379		275.335	30.2911
198.762	29.2919		317.309	2.23207
156.372	13.2345		77.1807	19.0877
87.6948	13.5896		115.621	9.8669
40.6332	20.2363		54.3214	9.35143
223.353	5.54168		282.999	5.00522
94.6553	13.2529		111.808	20.8589
142.608	7.14927		53.208	11.052
234.499	35.0824		350.516	5.80494
191.375	22.8367		150.549	18.91
276.432	4.51416		82.744	9.14859
213.524	12.1204		58.1675	11.0332
120.455	23.4461		313.579	7.02506
141.199	20.3215		217.869	29.3396
182.299	4.43619		86.9007	40.4962
71.8731	45.7593		281.728	20.6878
76.0157	22.2384		108.13	15.8355
295.146	9.87139		259.537	23.4508
255.548	19.1132		359.621	5.09679
162.856	21.0051		140.475	11.6639
149.434	18.1247		68.9772	3.1877
155.102	13.4134		87.1972	26.1368
256.013	8.94559		350.363	1.15937
195.553	10.7899		186.096	24.658
119.459	5.98082		76.7797	3.72572
185.483	11.0662		199.618	15.0957
55.512	12.8497		126.155	25.4567
187.687	12.3113		248.095	15.3365
272.579	5.16394		100.638	14.3992
153.932	3.7679		189.205	12.6127
109.735	4.41539		181.463	11.6405
181.467	20.9259		151.619	29.5729
32.5022	2.66235		99.9087	16.008
100.045	12.3341		75.3458	27.3027
155.894	9.65554		266.938	11.3172
76.2553	27.8055		107.031	36.9106
159.994	11.7999		241.356	23.3894
136.821	8.25505		272.774	3.9115
265.852	22.5447		168.708	14.128
25.4549	13.8694		98.4795	10.7657
253.076	11.3305		162.135	3.49775
248.262	4.05423		142.205	33.1028
157.625	54.9853		257.223	3.74451
241.059	13.1653		84.9896	14.2341
166.712	6.10906		119.053	8.62289
243.522	3.40492		63.3884	22.9533
155.807	11.1235		83.4171	18.6555
87.9153	19.1584		95.5445	1.18634
233.371	11.4806		134.318	17.2348
199.391	27.0995		160.314	9.96021
157.044	30.4105		238.228	30.8376
174.787	6.13242		100.832	17.5842
117.552	8.47255		168.945	9.44952
118.82	27.0965		118.798	4.97488
327.816	10.0238		121.882	28.5815
157.116	21.3842		159.35	22.5548
123.649	17.6009		125.408	12.596
69.3389	20.3544		107.546	15.1148
186.461	24.0498		79.6587	37.2759
148.906	16.1906		120.468	10.0984
164.485	8.37963		211.553	18.2108
30.6574	15.7978		97.0036	12.1984
227.655	35.5212		94.7669	39.1901
210.667	27.7468		341.746	6.28758
159.477	36.2696		167.792	9.25606
235.905	7.51808		126.369	3.46498
130.903	14.5302		323.796	13.1516
215.687	22.9743		18.1906	3.43321
259.257	18.1033		122.039	8.62263
241.971	19.3701		177.152	16.7255
196.06	18.7636		133.272	15.4598
227.452	12.3849		134.801	10.461
118.458	8.93736		261.187	8.85947
221.613	10.9452		110.963	26.1062
239.538	4.61476		202.036	18.0868
279.45	5.31409		81.8351	19.3221
169.279	27.9668		192.154	19.6417
289.045	16.3916		154.598	24.3626
228.529	23.7419		208.643	12.3937
28.3753	5.06677		99.4665	12.2129
196.559	15.5993		107.465	11.1186
66.471	16.1657		176.789	11.8256
152.864	11.8489		103.243	2.54497
197.171	10.3698		319.084	3.48998
181.099	16.6086		233.334	28.3492
181.281	22.9363		117.111	10.2838
201.847	10.3091		118.347	8.94317
140.611	9.35206		97.1477	27.9507
122.193	24.4612		108.367	23.7128
218.773	7.50944		273.542	10.1953
78.1733	14.6037		88.7748	31.86
79.0919	23.3461		267.666	6.99591
207.664	8.6826		125.707	35.0762
15.3788	3.73518		260.983	14.6962
312.256	8.80013		218.109	8.7077
168.648	26.8041		113.103	17.6306
217.417	5.75342		114.441	49.7621
232.409	7.78278		357.724	5.24379
183.91	25.812		265.992	12.2685
81.9826	12.593		205.014	3.35577
224.866	20.4189		208.037	12.1027
256.949	6.26734		41.5532	15.4652
220.327	31.4674		116.046	15.0538
176.613	5.02773		161.357	19.7481
250.13	11.6185		50.1024	2.96575
42.4176	11.4204		131.794	14.9851
182.905	22.5886		129.653	2.1767
88.3734	23.0177		226.752	2.4012
258.552	11.8871		109.117	8.42617
155.244	10.5733		274.051	7.51952
264.691	10.2727		52.6596	11.4151
111.108	14.0662		201.134	23.7008
137.684	24.9113		110.533	4.89665
162.023	11.415		272.153	9.64255
109.784	30.0893		245.88	27.2979
150.671	32.7907		111.415	29.308
283.206	2.17962		154.706	8.26612
159.796	11.7073		145.518	29.2714
179.371	25.185		7.30645	4.08582
257.336	0.857595		239.391	7.11176
199.295	37.1675		231.567	23.4134
179.28	5.96019		201.699	22.2348
189.651	25.6397		293.521	4.04406
112.289	5.0544		156.998	28.7701
236.748	25.5802		51.2034	9.64784
236.527	17.0012		137.109	10.9588
177.763	27.4796		187.906	14.8903
76.2029	17.6122		158.62	7.33614
267.029	28.8786		188.489	36.6057
125.521	17.42		119.657	13.4864
271.179	6.26622		276.219	4.97582
264.436	9.56975		270.092	3.66528
231.693	7.42274		65.0253	51.4026
85.5582	20.1015		86.4672	15.1838
220.491	25.3862		54.4356	30.0997
149.499	25.1516		122.54	33.613
112.331	8.31711		155.927	19.7375
234.727	16.7287		155.597	9.23371
241.571	21.8689		149.3	38.8411
179.36	14.0306		109.967	13.174
242.897	14.6118		49.6051	12.9537
185.002	37.5887		197.745	7.84388
250.958	15.8327		147.589	21.5602
171.201	5.49918		214.784	5.1589
147.564	26.3519		192.782	37.7379
172.715	11.9274		226.148	5.69615
149.714	62.0488		90.7482	3.38026
161.101	52.6826		193.055	14.8601
223.775	15.5175		177.002	17.6218
281.027	11.1924		122.412	3.05294
157.982	27.5323		177.383	14.3392
180.132	27.1325		135.221	3.34998
215.63	15.7264		131.527	9.32959
102.521	2.20444		228.448	8.91608
159.194	13.1922		160.461	12.8469
168.469	7.86437		169.946	12.5398
100.409	9.55146		174.695	11.8309
285.729	2.35269		167.742	4.80886
296.887	14.357		174.42	25.6548
302.978	19.9192		124.447	21.498
175.814	12.1748		39.3346	5.37652
206.686	48.3098		104.443	26.0439
107.16	43.6075		127.467	10.1349
223.552	24.6529		79.5806	19.1152
167.522	21.8941		170.121	5.16546
223.494	25.2674		218.069	45.1273
46.6872	38.7333		154.831	1.20079
322.245	6.79071		43.2355	14.5209
3.11658	9.96943		200.076	18.4982
119.107	33.3929		225.366	26.4733
145.039	48.4978		152.315	4.80388
97.0606	4.63605		116.001	13.9451
177.882	36.5488		170.567	27.4207
226.364	10.1378		263.239	17.701
169.959	9.93862		227.427	11.125
235.514	36.7568		137.755	3.95907
132.407	16.2616		124.754	9.81275
212.532	37.318		153.186	32.2067
109.596	3.20498		127.028	9.39967
253.009	26.136		125.578	10.2414
235.155	16.2375		161.994	21.7909
130.41	44.1652		140.567	16.1196
156.378	13.3511		216.781	17.1528
165.1	4.90272		150.466	14.7304
108.299	0.884964		155.211	12.9317
176.839	21.0182		95.2166	27.4104
284.73	15.0218		92.1527	2.70381
195.381	7.75836		126.727	32.6709
191.454	22.9477		138.61	4.64702
149.519	12.1523		208.629	10.6667
167.075	19.0816		166.09	22.0779
215.69	11.4761		193.089	62.0002
231.07	34.4879		240.437	6.22299
109.449	14.9242		102.527	39.9977
145.331	15.4553		204.054	53.2553
185.858	23.7418		165.644	23.0949
291.919	3.07152		93.1928	12.782
151.096	28.9187		146.754	10.6851
158.888	3.29825		141.334	43.6667
156.405	2.20253		106.511	21.3131
98.4811	80.941		115.871	27.7779
303.85	22.7957		217.204	12.7071
345.713	7.9183		167.35	13.2406
131.506	28.7652		11.7588	2.18152
79.1145	2.41031		164.795	9.41857
303.777	15.4215		180.319	3.94647
185.442	20.7799		109.125	5.08201
226.956	32.8884		107.006	34.4965
294.645	4.75136		269.43	4.36573
239.145	8.81379		52.6895	32.1809
354.984	2.25417		52.6583	35.0639
117.608	25.6896		73.7642	50.6809
119.011	29.9459		86.1041	20.1368
120.173	21.1796		157.004	14.089
320.056	6.47939		167.895	11.4066
289.547	9.80376		244.711	35.0062
97.1152	22.3352		268.285	8.61543
287.567	16.1732		91.74	13.2903
163.375	7.48713		149.081	4.68682
181.246	45.1535		65.7232	20.503
82.2952	7.32668		353.191	15.4723
261.291	3.27276		119.634	10.0429
163.932	16.9615		177.478	1.93645
179.235	7.64877		124.258	4.98584
242.178	3.62114		145.309	23.2919
142.137	25.6213		117.989	43.9541
44.7036	10.0118		287.42	8.067
123.256	10.5282		336.768	29.7144
205.004	25.5997		283.101	1.71953
110.83	9.69873		62.394	4.75439
89.6471	24.4909		119.509	5.82102
182.487	15.6939		328.705	11.3782
156.983	23.3215		74.8428	14.4953
179.364	32.5509		182.662	15.0749
163.068	13.5503		207.824	8.13709
28.7829	4.08251		295.995	4.7347
173.819	45.8417		54.5467	31.7429
143.892	13.1051		231.608	18.497
80.1893	28.5616		208.741	17.3826
166.645	27.1626		178.659	16.2851
244.316	20.2255		128.115	16.7186
152.914	7.4749		116.999	36.7134
123.785	9.6217		107.967	39.4632
184.701	15.1347		99.7139	16.5183
211.201	19.6926		132.534	46.206
227.229	9.8048		188.637	29.5383
127.249	40.9492		94.9235	33.5989
154.44	18.7723		74.3801	38.5507
230.339	3.84523		1.37795	12.1519
56.0115	45.4818		198.117	16.6104
150.356	6.84037		244.312	7.37656
162.978	27.1912		198.576	3.47087
122.517	25.7307		32.87	4.91156
158.734	15.9966		202.848	10.3226
212.046	25.1255		155.379	11.7918
240.66	38.2021		125.055	22.4603
222.615	24.0332		40.6666	32.233
173.186	8.41252		317.029	10.4837
250.694	4.92696		191.208	13.7892
171.462	7.96537		123.494	13.1977
101.762	51.2883		229.706	16.0472
220.4	30.1913		157.405	10.5553
343.58	22.3532		209.941	20.8704
171.313	4.91873		107.49	24.2377
143.288	6.10905		127.005	7.28186
323.793	10.9565		100.1	13.0142
114.072	30.7803		83.0944	40.7248
161.061	10.084		163.146	25.3048
194.382	17.198		341.589	7.98591
211.937	24.5051		85.3754	17.8897
211.914	16.2978		97.2135	14.8511
80.0637	13.1464		206.001	17.8691
108.554	8.72098		17.7784	6.4666
352.151	1.97295		105.842	11.5044
211.049	23.6267		157.306	22.4595
66.2818	12.9447		120.861	22.1793
131.188	22.2203		355.412	5.50886
168.5	4.08693		223.17	23.3333
264.291	2.18551		215.706	15.0041
195.49	37.8735		44.5077	27.5076
4.82202	12.1803		143.384	6.78415
179.6	16.935		71.0638	20.5522
213.56	31.2328		220.66	26.698
184.731	29.5932		226.006	26.8977
126.052	11.9148		347.111	13.3941
89.8107	64.4399		302.556	10.3314
196.304	7.64198		215.254	25.2193
298.505	5.41884		54.3457	11.411
297.857	8.39416		219.217	15.2795
191.322	5.10336		94.7249	17.0133
153.839	3.34296		148.16	12.8242
207.367	8.4927		120.588	34.3561
115.605	24.827		211.338	5.38754
121.068	7.14515		116.743	11.4739
242.41	9.32605		215.748	25.6741
254.044	24.732		99.8534	32.95
64.4316	20.3808		121.91	9.03885
34.8686	6.67858		336.95	7.14035
189.616	17.9479		103.057	37.1347
216.222	13.9684		130.85	9.20656
198.822	42.2248		196.657	6.30868
191.726	35.2037		210.098	7.7632
116.107	29.9975		78.8148	48.7574
232.998	7.34644		111.503	12.3086
211.334	8.1545		116.082	12.7473
226.897	51.7466		347.569	15.311
333.937	6.75844		49.5077	28.4872
182.056	35.1907		73.4562	38.0169
214.466	23.0875		87.9014	35.336
234.93	5.02051		5.76908	18.8327
176.402	6.91917		170.38	24.9678
145.954	27.6265		188.776	17.9178
185.363	17.3472		118.986	6.87987
194.198	11.4941		96.998	37.2477
182.53	45.2617		74.0562	47.9939
263.193	25.8758		68.3297	10.8165
252.742	38.3191		108.448	46.6028
185.782	27.5786		135.7	32.1528
265.77	18.9322		202.244	14.596
83.5774	10.3013		86.1542	38.7589
209.104	22.7079		286.279	13.782
72.5844	29.1482		197.303	43.3383
121.993	21.3907		222.446	20.7142
226.351	18.7865		177.374	22.8449
281.048	10.2899		0.478228	1.11137
191.258	8.99233		38.914	24.6849
139.697	14.9087		16.7876	3.36509
282.268	2.90471		84.5567	4.16036
101.538	44.9841		40.4842	9.48977
145.459	12.232		115.701	39.1252
206.54	25.588		125.387	18.9613
206.955	6.8689		73.3825	35.1759
212.753	65.2508		96.2898	8.01333
216.955	50.014		144.275	21.4011
204.998	34.2779		86.2652	20.2848
193.815	50.6742		132.585	30.9026
158.238	23.7692		65.8069	11.9028
215.1	21.3581		178.525	9.08406
99.6814	15.3759		67.1431	23.0218
195.695	8.50966		115.273	1.07966
184.69	22.3554		256.146	7.10841
194.625	14.6112		124.592	25.9598
198.723	43.9994		229.496	18.6292
121.848	16.7186		95.4376	8.29079
233.895	6.99811		116.407	26.7395
208.353	39.6307		159.439	15.7026
203.922	53.9942		249.457	9.71258
68.4619	10.6481		1.49608	5.2176
208.676	22.8158		55.863	7.31391
69.7348	10.7894		83.6699	39.1665
184.495	24.4471		36.346	11.6418
91.9681	14.5088		212.342	9.82603
185.352	5.91723		138.468	12.1283
247.856	10.943		160.897	19.7848
241.152	40.2122		30.3972	16.2707
246.406	9.92453		53.5727	47.4926
108.931	10.5714		195.146	15.9101
238.798	23.7139		118.8	15.2925
163.147	14.204		1.00215	8.63999
126.245	12.0767		121.554	34.8058
206.924	12.7257		309.63	15.3367
195.176	18.1696		150.72	28.9453
114.963	2.83167		36.846	6.11138
166.359	26.6353		117.821	15.5363
235.225	2.30402		26.0553	19.7135
201.149	13.6472		184.452	19.8617
118.369	2.04583		175.055	10.0668
39.0653	5.30631		73.0622	5.73536
156.378	16.5807		47.6571	17.7098
4.89481	3.60481		61.3156	51.4626
130.583	22.228		180.144	11.0197
247.235	23.0217		221.33	1.06249
195.388	84.0196		229.911	8.70593
183.172	24.3291		342.977	12.9665
185.103	24.4284		170.069	18.029
229.786	17.3232		181.347	10.1747
206.632	6.37064		81.5814	27.6487
236.518	2.42965		76.9536	10.3609
139.902	6.97091		15.2216	5.6099
138.574	10.5821		0.73779	7.31799
207.784	15.9923		9.40012	5.47687
252.697	12.4476		79.9321	47.9136
163.415	12.3696		172.768	17.837
186.671	21.3566		282.007	15.632
80.8309	40.821		217.388	4.6435
171.412	22.2846		132.17	25.1454
108.653	6.17984		147.988	17.883
213.281	16.8623		249.964	7.77006
188.831	38.3872		94.94	13.6878
193.278	20.6558		107.613	33.0908
66.4273	3.24025		218.241	11.6081
28.9739	5.19113		62.4481	10.892
276.933	10.0452		87.3173	10.4325
121.13	11.9281		108.948	21.9968
152.512	37.4153		173.239	24.0894
208.987	13.8445		152.16	14.8516
207.222	26.631		73.9958	9.74057
91.2899	30.5615		201.136	13.9533
197.274	27.0148		82.2187	36.6559
121.189	55.5089		46.1424	11.9141
273.811	12.2388		151.565	31.004
158.062	4.89749		146.979	17.4518
148.484	21.6904		179.176	16.8552
126.595	14.1391		31.8171	44.5257
306.083	12.3333		79.2516	23.8466
291.738	9.18409		176.842	45.8704
276.499	4.10696		125.415	21.1568
189.834	19.2466		98.6457	31.6633
109.755	12.2198		334.514	2.15609
198.764	47.1136		128.284	23.5359
333.816	3.34229		110.644	17.3674
188.409	42.6543		54.1907	27.6717
210.039	25.6431		53.6999	7.63478
204.102	51.595		213.452	9.9488
182.569	3.04967		265.007	2.17672
115.51	6.75958		159.379	9.33227
132.013	10.6207		161.972	29.8451
106.981	38.7197		128.362	16.7404
117.613	9.41337		87.5575	21.3346
178.845	19.4499		79.4123	21.7912
247.055	38.0521		66.148	28.1709
197.802	44.157		117.809	39.3918
178.83	24.2895		80.5756	25.3108
131.373	8.19025		194.912	5.85441
239.436	11.74		125.437	6.16951
149.26	18.023		93.7799	57.9417
261.716	1.09159		141.664	42.4231
108.963	19.3833		89.6374	24.386
135.148	5.54823		197.747	10.675
211.729	6.09904		67.7208	24.9988
220.012	15.5209		63.8926	26.0311
111.7	15.5633		58.2533	17.662
90.5959	11.649		218.382	5.38058
208.419	21.1967		155.11	12.6215
86.5276	10.626		49.5349	12.6986
211.877	7.81096		86.9682	30.0413
258.802	8.22221		184.357	9.89872
68.5366	1.25972		353.054	10.7036
158.372	9.34554		170.594	11.3932
162.115	53.9294		50.4467	30.1651
1.18948	11.5692		189.988	18.1253
247.447	51.127		180.012	12.3154
211.156	38.0081		33.7246	27.6877
82.7121	53.9403		65.8935	24.1515
145.873	14.3186		73.0525	23.4748
235.988	2.64811		155.754	17.5986
142.357	47.9512		220.104	4.79727
207.282	9.51403		103.618	12.2396
225.75	37.3233		241.519	19.0699
242.441	4.83534		55.211	42.1584
277.663	5.30278		186.501	9.81998
181.298	27.4198		90.859	27.4235
188.541	26.8631		183.392	19.7494
225.857	20.6527		112.857	38.3385
259.759	6.64898		12.2469	17.227
310.871	16.8018		146.281	16.045
219.585	36.5666		61.8073	29.5034
137.529	23.6343		320.201	6.35161
199.961	67.2038		198.382	20.2624
157.124	41.2073		92.3941	18.0475
230.055	24.1911		138.767	39.9926
132.252	39.8867		31.9145	22.8622
249.45	44.2425		357.818	1.59686
196.11	17.3692		195.406	8.41062
136.525	20.0517		153.206	6.77748
232.472	20.2112		50.4782	34.6248
112.385	7.22523		106.548	19.8589
192.041	55.5086		342.86	6.22571
212.209	46.9349		9.23071	24.0151
189.741	8.60155		124.863	3.05636
188.897	5.20069		240.058	17.4093
165.796	16.97		83.0691	21.8828
317.701	4.55995		91.1692	45.2245
209.694	31.6637		114.749	23.6301
187.698	57.2695		24.7621	5.54028
243.892	26.2569		68.0694	16.3003
210.214	34.934		157.414	18.0864
198.196	30.4105		56.838	23.8425
234.702	49.8991		97.0554	10.1449
206.301	6.15787		109.288	27.9863
126.385	8.61129		108.365	17.0191
210.299	15.2795		80.4425	18.5859
207.363	54.2076		64.9531	25.4914
226.567	12.5769		105.609	15.6935
220.879	35.2568		88.0589	44.4864
256.968	6.22328		123.098	38.0208
169.818	9.17926		132.609	12.0622
188.379	12.4345		85.344	25.2163
203.322	26.5087		25.6143	12.2259
194.695	39.3467		99.5892	43.8967
147.877	14.103		37.2004	9.78371
171.694	5.50942		67.3868	19.9246
225.805	7.81958		106.413	24.4862
178.814	39.6869		119.838	8.92848
274.497	6.37081		276.685	3.85685
355.913	15.1847		153.765	27.2566
256.849	54.284		258.155	6.24655
255.361	34.0274		133.623	38.2625
201.386	37.5978		91.6393	26.6264
218.975	31.0084		109.732	19.4841
240.999	5.45264		99.7156	39.1881
170.09	69.4997		117.418	27.7661
145.446	33.201		180.642	11.2839
146.509	18.6661		110.777	20.8888
129.437	41.5491		271.073	4.6407
239.642	40.1932		66.08	10.6987
211.067	7.7185		96.7262	67.8523
157.641	36.7741		142.093	15.2609
210.969	19.6088		175.759	10.475
145.77	14.6415		130.289	2.38765
260.086	21.17		97.8366	13.1499
206.488	74.568		234.078	32.6034
151.853	14.0226		147.755	21.1703
147.377	15.6762		117.019	23.41
210.193	4.74336		94.2117	8.31053
259.528	7.26435		145.534	7.33082
201.162	30.4772		184.439	39.5023
184.833	16.328		108.414	6.02554
254.721	41.647		100.962	36.1389
192.889	28.0765		142.497	11.2141
170.594	14.7064
207.506	12.4747
271.019	15.5891
208.12	10.0687
201.011	6.8479
189.815	12.6004
178.866	45.357
221.451	62.7674
157.639	34.621
184.451	29.2111

## Sheet: Fig2f_VANGL2 polarity
CTRL (a.u.)			PK1 KD (a.u.)				AVE. CTRL (a.u.)			AVE. PK1 KD (a.u.)
Rep1	Rep2	Rep3	Rep1	Rep2	Rep3		Rep1	Rep2	Rep3	Rep1	Rep2	Rep3
1.29513	3.15566	1.57924	1.49344	1.85323	2.54		1.99785	2.06497	2.14336	2.46632	1.97918	1.95483
2.73112	2.11041	3.11911	2.64829	1.35572	1.77
1.68768	2.72642	1.20463	3.1822	1.09434	2.48
3.55891	1.82334	2.08996	4.23729	1.86557	1.99
1.92421	1.2411	1.65603	1.40374	3.55596	1.72
1.6788	1.40683	1.92181	1.86916	1.8556	2.86
2.16842	2.91606	2.71129	2.13011	1.62543	1.75
2.20557	1.80657	1.46484	2.62462	2.44033	1.61
2.00434	2.11619	1.2605	2.38438	2.62551	2.25
2.68605	3.20472	4.52381	1.66931	3.04633	1.26
1.64642	1.04514	1.25	1.69901	1.86873	1.76
2.2064	1.35702	1.99024	2.46056	3.0894	3.61
1.98182	1.61833	2.58049	2.63359	2.04967	3.37
1.62128	2.10124	1.89606	3.30829	1.35194	1.49
1.24056	0.9	1.79701	4.91154	0.996422	0.83
1.01487	0.861048	1.55166	1.72539	1.28398	1.65
3.88261	3.39809	2.12387	2.56154	1.12793	2.14
2.55652	2.25581	1.57432	1.95969	1.47407	1.19
1.28414	3.82166	4.49048	1.61807	2.9366	1.03
1.78082	2.537	3.32857	2.94891	1.68354	1.28
1.6624	1.54167	2.62162	2.22141	1.47679	1.3
1.59103	1.28819	1.89655	2.30565	3.51779	2.28
1.94987	4.41667	1.85824	3.90719	2.75099	2.81
1.57983	1.99231	2.67568	3.38623	2.75806	1.21
1.24202	1.05	1.69674	3.06587	1.50806	1.3
1.34777	1.09514	1.4	2.6018	1.49132	2.67
4.38889	3.04706	1.09134	2.0256	1.28145	1.92
2.35043	0.98556	3.25915	1.99823	1.98558	1.56
1.18063		1.54414	1.58073	2.24457	3.06
1.48691			1.4277	1.48317
				1.67663

## Sheet: Fig2g_ROCK1 polarity
CTRL (a.u.)				PK1 KD (a.u.)				CTRL (a.u.)				PK1 KD (a.u.)
Rep1	Rep2	Rep3	Rep4	Rep1	Rep2	Rep3		Rep1	Rep2	Rep3	Rep4	Rep1	Rep2	Rep3
1.32905	1.34319	1.46676	1.21309	1.48492	1.62868	1.08737		1.37679	1.22458	1.4813	1.34038	1.42473	1.39442	1.6777
1.42762	1.10991	1.04924	1.60063	1.59666	1.17554	1.89675
1.21027	1.55703	2.12512	1.29341	1.14859	1.73572	3.22496
2.27781	2.16627	1.59403	0.852997	0.93199	1.31308	1.44553
2.7872	2.12454	1.17521	1.24124	1.18531	1.56733	1.64166
1.23211	0.798069	1.21383	1.48693	1.30109	1.18569	3.04074
0.946626	0.781695	1.16036	1.87091	1.09381	1.20558	1.6635
1.0563	1.08037	1.25182	1.09474	1.16777	1.23577	1.89584
1.49468	1.28368	1.5009	1.35182	1.46037	2.03695	1.13525
1.2428	1.05953	2.48413	1.62521	1.10514	1.63279	1.48713
1.28874	1.08151	2.47567	1.30011	1.62218	1.65899	1.59823
1.665	2.05005	1.33475	1.15351	1.32032	1.18913	1.11369
1.15966	1.62372	1.2298		1.22269	1.65974	1.3234
1.61249	0.807287	0.676622		1.63361	1.96226	1.46302
1.13069	0.627157			0.877906	1.48412	1.94339
1.23206	1.84935			3.01773	1.07967	1.16373
1.13921	0.643079			0.978389	1.07185	1.81377
1.44562	0.567142			1.79394	1.42342	1.3016
1.17657	0.99973			1.74345	1.01124	1.53465
0.666248	0.938289			1.80867	1.06058	1.77982
1.39175					0.964715

[truncated: 43 more sheets: Fig2h_Actin polarity, Fig2j_Actin cable No., Fig2k_Actin cable orientation, Fig3c_ ave. disp to ventral, Fig3d_ disp to ventral, Fig3e_polar hist to ventral, Fig3g_cell area and Lifeact, Fig3h_ingresion event, Fig3j_disp to ventral in PK1 , Fig3k_PK1 KD dis to ven, Fig3l_ polar hist, Fig4d_ingression site, Fig5a_SLUG MO on SLUG+, Fig5c_SLUG MO on protrude, Fig5e_SLUG MO on ingression, Fig5f_FGFi on SLUG+, Fig5i_FGFi on cell ingression, Fig5j_FGFi on PNP, Fig5l_dnFGFR1 on SLUG+, Fig5n_dnFGRR1 on cell ingress …]
